# Supplementary material for: (3S,12R,20S,24R)-20,24-Ep­oxy­dammarane-3,12,25-triol
Source: Acta Crystallogr Sect E Struct Rep Online. 2011 Jul 23;67(Pt 8):o2112. doi: 10.1107/S1600536811028418 (PMC3213554; doi:10.1107/S1600536811028418)
Supplement: Supplementary file 1 [file e-67-o2112-sup1.cif]

##############################################################################
#                                                                            #
# This CIF contains the data in a paper accepted for publication in          #
# Acta Crystallographica Section E. It conforms to the requirements of       #
# Notes for Authors for Acta Crystallographica Section E, and has been       #
# peer reviewed under the auspices of the IUCr Commission on Journals.       #
#                                                                            #
# Full details of the Crystallographic Information File format               #
# are given in the paper "The Crystallographic Information File (CIF):       #
# a New Standard Archive File for Crystallography" by S. R. Hall, F. H.      #
# Allen and I. D. Brown [Acta Cryst. (1991), A47, 655-685].                  #
#                                                                            #
# The current version of the core CIF dictionary is obtainable from          #
# ftp://ftp.iucr.org/pub/cif_core.dic.                                       #
#                                                                            #
# Software is freely available for graphical display of the structure(s)     #
# in this CIF. For information consult the CIF software page                 #
# http://www.iucr.org/resources/cif/software.                                #
#                                                                            #
# This file may be used for bona fide research purposes within the           #
# scientific community so long as proper attribution is given to the journal # 
# article from which it was obtained.                                        #
#                                                                            #
##############################################################################
data_global
_audit_creation_method     SHELXL-97
_journal_date_recd_electronic     2011-05-24
_journal_date_accepted     2011-07-15
_journal_name_full     'Acta Crystallographica, Section E'
_journal_year     2011
_journal_volume     67
_journal_issue      8
_journal_page_first     o2112
_journal_page_last     o2112
_journal_paper_category     QO
_journal_coeditor_code     LH5260
_publ_contact_author_name     'Qing-Guo Meng'
_publ_contact_author_address
;
School of Pharmacy,
Yantai University,
Yantai 264005,
People's Republic of China
;
_publ_contact_author_email     mqg@ytu.edu.cn
_publ_contact_author_fax     '86-535-6706066'
_publ_contact_author_phone     '86-535-6706022'
_publ_section_title
;
(3<i>S</i>,12<i>R</i>,20<i>S</i>,24<i>R</i>)-20,24-Epoxydammarane-3,12,25-triol
;
loop_
    _publ_author_name
    _publ_author_footnote
    _publ_author_address
    'Wen-Juan Li' ?
;
School of Pharmacy,
Yantai University,
Yantai 264005,
People's Republic of China
;
    'Huan-Mei Guo' ?
;
Microscale Science Institute
Weifang University,
Weifang 261041,
People's Republic of China
;
    'Chun-Mei Ji' ?
;
Weifang People's Hospital,
Weifang 261041,
People's Republic of China
;
    'Yi Bi' ?
;
School of Pharmacy,
Yantai University,
Yantai 264005,
People's Republic of China
;
    'Qing-Guo Meng' ?
;
School of Pharmacy,
Yantai University,
Yantai 264005,
People's Republic of China
;
data_I
_audit_creation_method     SHELXL-97
_chemical_name_systematic
;
(3<i>S</i>,12<i>R</i>,20<i>S</i>,24<i>R</i>)-20,24-Epoxydammarane-3,12,25-triol
;
_chemical_name_common     ?
_chemical_formula_moiety     'C30 H52 O4'
_chemical_formula_sum     'C30 H52 O4'
_chemical_formula_iupac     'C30 H52 O4'
_chemical_formula_weight     476.72
_chemical_melting_point     ?
_symmetry_cell_setting     orthorhombic
_symmetry_space_group_name_H-M     'P 21 21 21'
_symmetry_space_group_name_Hall     'P 2ac 2ab'
loop_
    _symmetry_equiv_pos_as_xyz
    'x, y, z'
    '-x+1/2, -y, z+1/2'
    '-x, y+1/2, -z+1/2'
    'x+1/2, -y+1/2, -z'
_cell_length_a     7.6795(14)
_cell_length_b     13.067(3)
_cell_length_c     28.084(5)
_cell_angle_alpha     90.00
_cell_angle_beta     90.00
_cell_angle_gamma     90.00
_cell_volume     2818.1(9)
_cell_formula_units_Z     4
_cell_measurement_reflns_used     2282
_cell_measurement_theta_min     2.676
_cell_measurement_theta_max     20.750
_cell_measurement_temperature     298(2)
_exptl_crystal_description     block
_exptl_crystal_colour     colourless
_exptl_crystal_size_max     0.20
_exptl_crystal_size_mid     0.20
_exptl_crystal_size_min     0.16
_exptl_crystal_density_diffrn     1.124
_exptl_crystal_density_meas     ?
_exptl_crystal_density_method     'not measured'
_exptl_crystal_F_000     1056
_exptl_absorpt_coefficient_mu     0.072
_exptl_absorpt_correction_type     none
_exptl_absorpt_process_details     ?
_exptl_absorpt_correction_T_min     ?
_exptl_absorpt_correction_T_max     ?
_exptl_special_details
;
;
_diffrn_ambient_temperature     298(2)
_diffrn_radiation_type     MoK\a
_diffrn_radiation_wavelength     0.71073
_diffrn_radiation_source     'fine-focus sealed tube'
_diffrn_radiation_monochromator     graphite
_diffrn_measurement_device_type     'Bruker SMART CCD'
_diffrn_measurement_method     '\f and \w'
_diffrn_detector_area_resol_mean     ?
_diffrn_reflns_number     14876
_diffrn_reflns_av_R_equivalents     0.0477
_diffrn_reflns_av_sigmaI/netI     0.0648
_diffrn_reflns_theta_min     1.72
_diffrn_reflns_theta_max     25.50
_diffrn_reflns_theta_full     25.50
_diffrn_measured_fraction_theta_max     1.000
_diffrn_measured_fraction_theta_full     1.000
_diffrn_reflns_limit_h_min     -8
_diffrn_reflns_limit_h_max     9
_diffrn_reflns_limit_k_min     -15
_diffrn_reflns_limit_k_max     13
_diffrn_reflns_limit_l_min     -34
_diffrn_reflns_limit_l_max     34
_diffrn_standards_number     ?
_diffrn_standards_interval_count     ?
_diffrn_standards_interval_time     ?
_diffrn_standards_decay_%     ?
_refine_special_details
;
Refinement of <i>F</i>^2^ against ALL reflections. The weighted <i>R</i>-factor
<i>wR</i> and goodness of fit <i>S</i> are based on <i>F</i>^2^, conventional
<i>R</i>-factors <i>R</i> are based on <i>F</i>, with <i>F</i> set to zero for
negative <i>F</i>^2^. The threshold expression of <i>F</i>^2^ >
\s(<i>F</i>^2^) is used only for calculating <i>R</i>-factors(gt) <i>etc</i>.
and is not relevant to the choice of reflections for refinement.
<i>R</i>-factors based on <i>F</i>^2^ are statistically about twice as large
as those based on <i>F</i>, and <i>R</i>- factors based on ALL data will be
even larger.
;
_reflns_number_total     5250
_reflns_number_gt     3460
_reflns_threshold_expression     I>2\s(I)
_refine_ls_structure_factor_coef     Fsqd
_refine_ls_matrix_type     full
_refine_ls_R_factor_all     0.1026
_refine_ls_R_factor_gt     0.0615
_refine_ls_wR_factor_gt     0.1144
_refine_ls_wR_factor_ref     0.1280
_refine_ls_goodness_of_fit_ref     1.055
_refine_ls_restrained_S_all     1.055
_refine_ls_number_reflns     5250
_refine_ls_number_parameters     318
_refine_ls_number_restraints     0
_refine_ls_hydrogen_treatment     constr
_refine_ls_weighting_scheme     calc
_refine_ls_weighting_details
                 'calc w=1/[\s^2^(Fo^2^)+(0.0537P)^2^] where P=(Fo^2^+2Fc^2^)/3'
_atom_sites_solution_hydrogens     geom
_atom_sites_solution_primary     direct
_atom_sites_solution_secondary     difmap
_refine_ls_shift/su_max     0.000
_refine_ls_shift/su_mean     0.000
_refine_diff_density_max     0.149
_refine_diff_density_min     -0.203
_refine_ls_extinction_method     none
_refine_ls_extinction_coef     ?
loop_
    _atom_type_symbol
    _atom_type_description
    _atom_type_scat_dispersion_real
    _atom_type_scat_dispersion_imag
    _atom_type_scat_source
    'C' 'C' 0.0033 0.0016
                         'International Tables Vol C Tables 4.2.6.8 and 6.1.1.4'
    'H' 'H' 0.0000 0.0000
                         'International Tables Vol C Tables 4.2.6.8 and 6.1.1.4'
    'O' 'O' 0.0106 0.0060
                         'International Tables Vol C Tables 4.2.6.8 and 6.1.1.4'
_computing_data_collection     'SMART (Bruker, 1997)'
_computing_cell_refinement     'SAINT (Bruker, 1997)'
_computing_data_reduction     'SAINT (Bruker, 1997)'
_computing_structure_solution     'SHELXS97 (Sheldrick, 2008)'
_computing_structure_refinement     'SHELXL97 (Sheldrick, 2008)'
_computing_molecular_graphics     'SHELXTL (Sheldrick, 2008)'
_computing_publication_material     'SHELXTL (Sheldrick, 2008)'
loop_
    _atom_site_type_symbol
    _atom_site_label
    _atom_site_fract_x
    _atom_site_fract_y
    _atom_site_fract_z
    _atom_site_U_iso_or_equiv
    _atom_site_adp_type
    _atom_site_calc_flag
    _atom_site_refinement_flags
    _atom_site_occupancy
    _atom_site_symmetry_multiplicity
    _atom_site_disorder_assembly
    _atom_site_disorder_group
    C C1 0.4251(4) -0.0332(3) 0.21114(13) 0.0847(12) Uani d . 1 1 . .
    H H1A 0.4198 0.0041 0.1817 0.127 Uiso calc R 1 1 . .
    H H1B 0.3868 0.0099 0.2367 0.127 Uiso calc R 1 1 . .
    H H1C 0.3511 -0.0923 0.2092 0.127 Uiso calc R 1 1 . .
    C C2 0.6196(5) -0.1359(3) 0.26373(10) 0.0736(11) Uani d . 1 1 . .
    H H2A 0.5505 -0.1960 0.2584 0.110 Uiso calc R 1 1 . .
    H H2B 0.5759 -0.0998 0.2910 0.110 Uiso calc R 1 1 . .
    H H2C 0.7384 -0.1554 0.2693 0.110 Uiso calc R 1 1 . .
    C C3 0.6101(4) -0.0668(2) 0.22022(10) 0.0507(8) Uani d . 1 1 B .
    C C4 0.7278(4) 0.0254(3) 0.22727(10) 0.0558(9) Uani d . 1 1 . .
    H H4 0.6876 0.0642 0.2550 0.067 Uiso calc R 1 1 A 1
    C C5 0.9203(5) 0.0014(3) 0.23315(15) 0.1004(14) Uani d P 0.50 1 B 1
    H H5A 0.9496 -0.0060 0.2666 0.120 Uiso calc PR 0.50 1 B 1
    H H5B 0.9498 -0.0617 0.2168 0.120 Uiso calc PR 0.50 1 B 1
    C C5' 0.9203(5) 0.0014(3) 0.23315(15) 0.1004(14) Uani d P 0.50 1 B 2
    H H5'1 0.9496 -0.0060 0.2666 0.120 Uiso calc PR 0.50 1 B 2
    H H5'2 0.9498 -0.0617 0.2168 0.120 Uiso calc PR 0.50 1 B 2
    C C6 1.0160(4) 0.0894(3) 0.21188(11) 0.0649(10) Uani d . 1 1 . .
    H H6A 1.1036 0.0655 0.1896 0.078 Uiso calc R 1 1 B 1
    H H6B 1.0729 0.1293 0.2365 0.078 Uiso calc R 1 1 B 1
    C C7 0.8793(4) 0.1540(2) 0.18612(11) 0.0528(8) Uani d . 1 1 B .
    C C8 0.8352(5) 0.2515(3) 0.21402(12) 0.0794(11) Uani d . 1 1 . .
    H H8A 0.7426 0.2874 0.1983 0.119 Uiso calc R 1 1 B .
    H H8B 0.9362 0.2947 0.2156 0.119 Uiso calc R 1 1 . .
    H H8C 0.7992 0.2335 0.2457 0.119 Uiso calc R 1 1 . .
    C C9 0.9254(4) 0.1805(2) 0.13455(10) 0.0510(8) Uani d . 1 1 . .
    H H9 0.8368 0.2274 0.1222 0.061 Uiso calc R 1 1 B .
    C C10 0.9449(3) 0.0904(2) 0.09921(9) 0.0418(7) Uani d . 1 1 B .
    H H10 0.9894 0.0319 0.1173 0.050 Uiso calc R 1 1 . .
    C C11 1.0907(3) 0.1237(2) 0.06455(10) 0.0411(7) Uani d . 1 1 . .
    C C12 1.2203(4) 0.1710(2) 0.09937(10) 0.0523(8) Uani d . 1 1 B .
    H H12A 1.3044 0.2134 0.0828 0.063 Uiso calc R 1 1 . .
    H H12B 1.2819 0.1184 0.1170 0.063 Uiso calc R 1 1 . .
    C C13 1.1069(4) 0.2358(2) 0.13266(11) 0.0635(9) Uani d . 1 1 B .
    H H13A 1.0944 0.3048 0.1204 0.076 Uiso calc R 1 1 . .
    H H13B 1.1582 0.2393 0.1642 0.076 Uiso calc R 1 1 . .
    C C14 1.0295(4) 0.2132(2) 0.03248(11) 0.0607(9) Uani d . 1 1 B .
    H H14A 0.9573 0.2587 0.0507 0.091 Uiso calc R 1 1 . .
    H H14B 0.9643 0.1866 0.0061 0.091 Uiso calc R 1 1 . .
    H H14C 1.1291 0.2498 0.0208 0.091 Uiso calc R 1 1 . .
    C C15 1.1547(3) 0.0288(2) 0.03503(9) 0.0360(6) Uani d . 1 1 B .
    C C16 0.9957(3) -0.0086(2) 0.00506(8) 0.0389(7) Uani d . 1 1 . .
    H H16 0.9580 0.0524 -0.0124 0.047 Uiso calc R 1 1 B .
    C C17 0.8403(3) -0.0340(2) 0.03794(10) 0.0480(8) Uani d . 1 1 B .
    H H17A 0.7410 -0.0521 0.0183 0.058 Uiso calc R 1 1 . .
    H H17B 0.8700 -0.0935 0.0570 0.058 Uiso calc R 1 1 . .
    C C18 0.7877(3) 0.0529(2) 0.07120(10) 0.0464(7) Uani d . 1 1 . .
    H H18 0.7421 0.1096 0.0521 0.056 Uiso calc R 1 1 B .
    C C19 1.2256(3) -0.0554(2) 0.06845(10) 0.0435(7) Uani d . 1 1 . .
    H H19A 1.2910 -0.1042 0.0502 0.065 Uiso calc R 1 1 B .
    H H19B 1.1301 -0.0893 0.0839 0.065 Uiso calc R 1 1 . .
    H H19C 1.2997 -0.0250 0.0921 0.065 Uiso calc R 1 1 . .
    C C20 1.3025(4) 0.0595(2) 0.00172(10) 0.0513(8) Uani d . 1 1 . .
    H H20A 1.2722 0.1236 -0.0136 0.062 Uiso calc R 1 1 B .
    H H20B 1.4066 0.0713 0.0205 0.062 Uiso calc R 1 1 . .
    C C21 1.3433(3) -0.0191(2) -0.03635(10) 0.0498(8) Uani d . 1 1 B .
    H H21A 1.3851 -0.0815 -0.0215 0.060 Uiso calc R 1 1 . .
    H H21B 1.4346 0.0067 -0.0569 0.060 Uiso calc R 1 1 . .
    C C22 1.1812(4) -0.0429(2) -0.06606(9) 0.0452(7) Uani d . 1 1 . .
    H H22 1.1364 0.0246 -0.0750 0.054 Uiso calc R 1 1 B .
    C C23 1.0341(3) -0.0895(2) -0.03472(9) 0.0394(7) Uani d . 1 1 B .
    C C24 1.0780(4) -0.1959(2) -0.01420(9) 0.0462(8) Uani d . 1 1 . .
    H H24A 1.0064 -0.2089 0.0132 0.069 Uiso calc R 1 1 B .
    H H24B 1.1984 -0.1977 -0.0051 0.069 Uiso calc R 1 1 . .
    H H24C 1.0565 -0.2472 -0.0379 0.069 Uiso calc R 1 1 . .
    C C25 0.8724(4) -0.1010(2) -0.06637(10) 0.0535(8) Uani d . 1 1 . .
    H H25A 0.7823 -0.1361 -0.0485 0.064 Uiso calc R 1 1 B .
    H H25B 0.8289 -0.0334 -0.0744 0.064 Uiso calc R 1 1 . .
    C C26 0.9066(4) -0.1596(3) -0.11209(10) 0.0617(9) Uani d . 1 1 B .
    H H26A 0.9409 -0.2291 -0.1044 0.074 Uiso calc R 1 1 . .
    H H26B 0.8003 -0.1629 -0.1307 0.074 Uiso calc R 1 1 . .
    C C27 1.0486(5) -0.1094(3) -0.14150(9) 0.0606(9) Uani d . 1 1 . .
    H H27 1.0068 -0.0402 -0.1485 0.073 Uiso calc R 1 1 B .
    C C28 1.2207(4) -0.0958(2) -0.11462(10) 0.0515(8) Uani d . 1 1 B .
    C C29 1.3187(4) -0.1977(3) -0.10958(11) 0.0630(9) Uani d . 1 1 . .
    H H29A 1.3576 -0.2201 -0.1404 0.095 Uiso calc R 1 1 B .
    H H29B 1.2423 -0.2483 -0.0962 0.095 Uiso calc R 1 1 . .
    H H29C 1.4174 -0.1885 -0.0890 0.095 Uiso calc R 1 1 . .
    C C30 1.3365(5) -0.0241(3) -0.14445(11) 0.0851(13) Uani d . 1 1 . .
    H H30A 1.3411 -0.0484 -0.1767 0.128 Uiso calc R 1 1 B .
    H H30B 1.4519 -0.0230 -0.1313 0.128 Uiso calc R 1 1 . .
    H H30C 1.2887 0.0438 -0.1439 0.128 Uiso calc R 1 1 . .
    O O1 0.6710(4) -0.12800(17) 0.18183(7) 0.0698(7) Uani d . 1 1 . .
    H H1 0.6729 -0.0937 0.1574 0.105 Uiso calc R 1 1 B .
    O O2 0.7239(2) 0.09040(15) 0.18631(6) 0.0488(5) Uani d . 1 1 B .
    O O3 0.6511(3) 0.01346(19) 0.10025(7) 0.0650(7) Uani d . 1 1 B .
    H H3 0.6383 0.0504 0.1236 0.097 Uiso calc R 1 1 . .
    O O4 1.0687(4) -0.15820(18) -0.18635(7) 0.0770(7) Uani d . 1 1 B .
    H H4A 1.0998 -0.2176 -0.1823 0.115 Uiso calc R 1 1 . .
loop_
    _atom_site_aniso_label
    _atom_site_aniso_U_11
    _atom_site_aniso_U_22
    _atom_site_aniso_U_33
    _atom_site_aniso_U_12
    _atom_site_aniso_U_13
    _atom_site_aniso_U_23
    C1 0.056(2) 0.111(3) 0.087(2) 0.004(2) 0.007(2) 0.025(2)
    C2 0.075(2) 0.087(3) 0.0594(19) 0.008(2) 0.0038(19) 0.009(2)
    C3 0.0429(17) 0.064(2) 0.0448(16) 0.0055(17) 0.0008(15) -0.0015(17)
    C4 0.066(2) 0.062(2) 0.0399(16) 0.0061(18) -0.0051(15) -0.0050(16)
    C5 0.072(3) 0.099(3) 0.130(3) -0.009(3) -0.058(3) 0.024(3)
    C5' 0.072(3) 0.099(3) 0.130(3) -0.009(3) -0.058(3) 0.024(3)
    C6 0.058(2) 0.080(3) 0.0566(18) 0.005(2) -0.0118(17) -0.013(2)
    C7 0.0473(18) 0.055(2) 0.0561(18) 0.0073(16) -0.0029(17) -0.0101(17)
    C8 0.082(3) 0.066(3) 0.090(2) 0.001(2) 0.019(2) -0.026(2)
    C9 0.0442(18) 0.0472(19) 0.0617(18) 0.0097(15) -0.0022(16) -0.0082(16)
    C10 0.0372(15) 0.0433(17) 0.0450(15) 0.0043(14) -0.0079(13) 0.0029(15)
    C11 0.0358(15) 0.0369(16) 0.0507(16) 0.0018(14) -0.0012(14) 0.0071(14)
    C12 0.0475(18) 0.0480(19) 0.0614(18) -0.0089(15) 0.0041(16) -0.0069(16)
    C13 0.061(2) 0.051(2) 0.078(2) -0.0041(18) -0.0013(19) -0.0137(19)
    C14 0.062(2) 0.0457(19) 0.075(2) 0.0087(17) 0.0024(18) 0.0109(18)
    C15 0.0314(14) 0.0343(16) 0.0423(14) -0.0033(13) -0.0005(12) 0.0082(14)
    C16 0.0377(16) 0.0377(16) 0.0412(14) -0.0032(13) -0.0020(13) 0.0103(14)
    C17 0.0356(16) 0.061(2) 0.0468(16) -0.0084(15) -0.0057(14) 0.0044(16)
    C18 0.0306(15) 0.064(2) 0.0442(15) 0.0011(15) -0.0011(14) 0.0065(16)
    C19 0.0383(15) 0.0446(17) 0.0478(15) 0.0022(14) -0.0060(14) -0.0002(14)
    C20 0.0465(18) 0.0463(19) 0.0612(18) -0.0102(15) 0.0022(16) 0.0030(17)
    C21 0.0440(17) 0.0532(19) 0.0523(17) -0.0088(16) 0.0101(15) 0.0035(17)
    C22 0.0527(18) 0.0391(17) 0.0439(15) -0.0001(14) 0.0001(15) 0.0078(14)
    C23 0.0394(15) 0.0405(17) 0.0382(14) -0.0008(14) -0.0027(13) 0.0064(14)
    C24 0.0552(18) 0.0429(18) 0.0406(15) -0.0081(16) -0.0002(14) 0.0038(14)
    C25 0.0486(18) 0.061(2) 0.0509(17) -0.0009(16) -0.0091(15) 0.0038(17)
    C26 0.063(2) 0.073(2) 0.0494(17) -0.003(2) -0.0159(18) -0.0017(18)
    C27 0.088(3) 0.054(2) 0.0396(16) 0.0147(19) -0.0100(18) 0.0059(16)
    C28 0.064(2) 0.0480(19) 0.0426(16) 0.0005(17) 0.0096(16) 0.0080(15)
    C29 0.068(2) 0.068(2) 0.0530(18) 0.0092(18) 0.0011(17) -0.0062(18)
    C30 0.118(3) 0.081(3) 0.056(2) -0.016(3) 0.032(2) 0.006(2)
    O1 0.0909(17) 0.0602(15) 0.0584(13) -0.0018(13) 0.0175(14) -0.0123(12)
    O2 0.0416(11) 0.0558(13) 0.0489(11) 0.0111(10) -0.0024(10) 0.0000(11)
    O3 0.0363(11) 0.106(2) 0.0525(12) -0.0134(13) 0.0044(10) -0.0117(13)
    O4 0.118(2) 0.0746(17) 0.0383(11) 0.0122(17) -0.0075(13) -0.0009(12)
_geom_special_details
;
All e.s.d.'s (except the e.s.d. in the dihedral angle between two l.s. planes)
are estimated using the full covariance matrix. The cell e.s.d.'s are taken
into account individually in the estimation of e.s.d.'s in distances, angles
and torsion angles; correlations between e.s.d.'s in cell parameters are only
used when they are defined by crystal symmetry. An approximate (isotropic)
treatment of cell e.s.d.'s is used for estimating e.s.d.'s involving l.s.
planes.
;
loop_
    _geom_bond_atom_site_label_1
    _geom_bond_atom_site_label_2
    _geom_bond_site_symmetry_2
    _geom_bond_distance
    _geom_bond_publ_flag
    C1 C3 . 1.508(4) ?
    C1 H1A . 0.9600 ?
    C1 H1B . 0.9600 ?
    C1 H1C . 0.9600 ?
    C2 C3 . 1.521(4) ?
    C2 H2A . 0.9600 ?
    C2 H2B . 0.9600 ?
    C2 H2C . 0.9600 ?
    C3 O1 . 1.421(3) ?
    C3 C4 . 1.519(4) ?
    C4 O2 . 1.430(3) ?
    C4 C5 . 1.521(5) ?
    C4 H4 . 0.9800 ?
    C5 C6 . 1.491(5) ?
    C5 H5A . 0.9700 ?
    C5 H5B . 0.9700 ?
    C6 C7 . 1.529(4) ?
    C6 H6A . 0.9700 ?
    C6 H6B . 0.9700 ?
    C7 O2 . 1.454(3) ?
    C7 C9 . 1.530(4) ?
    C7 C8 . 1.533(4) ?
    C8 H8A . 0.9600 ?
    C8 H8B . 0.9600 ?
    C8 H8C . 0.9600 ?
    C9 C10 . 1.547(4) ?
    C9 C13 . 1.571(4) ?
    C9 H9 . 0.9800 ?
    C10 C18 . 1.522(3) ?
    C10 C11 . 1.547(4) ?
    C10 H10 . 0.9800 ?
    C11 C12 . 1.526(4) ?
    C11 C14 . 1.549(4) ?
    C11 C15 . 1.570(4) ?
    C12 C13 . 1.533(4) ?
    C12 H12A . 0.9700 ?
    C12 H12B . 0.9700 ?
    C13 H13A . 0.9700 ?
    C13 H13B . 0.9700 ?
    C14 H14A . 0.9600 ?
    C14 H14B . 0.9600 ?
    C14 H14C . 0.9600 ?
    C15 C20 . 1.525(3) ?
    C15 C19 . 1.545(3) ?
    C15 C16 . 1.562(3) ?
    C16 C17 . 1.545(3) ?
    C16 C23 . 1.566(4) ?
    C16 H16 . 0.9800 ?
    C17 C18 . 1.525(4) ?
    C17 H17A . 0.9700 ?
    C17 H17B . 0.9700 ?
    C18 O3 . 1.425(3) ?
    C18 H18 . 0.9800 ?
    C19 H19A . 0.9600 ?
    C19 H19B . 0.9600 ?
    C19 H19C . 0.9600 ?
    C20 C21 . 1.516(4) ?
    C20 H20A . 0.9700 ?
    C20 H20B . 0.9700 ?
    C21 C22 . 1.531(4) ?
    C21 H21A . 0.9700 ?
    C21 H21B . 0.9700 ?
    C22 C23 . 1.556(3) ?
    C22 C28 . 1.559(4) ?
    C22 H22 . 0.9800 ?
    C23 C25 . 1.534(4) ?
    C23 C24 . 1.542(4) ?
    C24 H24A . 0.9600 ?
    C24 H24B . 0.9600 ?
    C24 H24C . 0.9600 ?
    C25 C26 . 1.518(4) ?
    C25 H25A . 0.9700 ?
    C25 H25B . 0.9700 ?
    C26 C27 . 1.517(4) ?
    C26 H26A . 0.9700 ?
    C26 H26B . 0.9700 ?
    C27 O4 . 1.420(3) ?
    C27 C28 . 1.533(4) ?
    C27 H27 . 0.9800 ?
    C28 C29 . 1.536(4) ?
    C28 C30 . 1.539(4) ?
    C29 H29A . 0.9600 ?
    C29 H29B . 0.9600 ?
    C29 H29C . 0.9600 ?
    C30 H30A . 0.9600 ?
    C30 H30B . 0.9600 ?
    C30 H30C . 0.9600 ?
    O1 H1 . 0.8200 ?
    O3 H3 . 0.8200 ?
    O4 H4A . 0.8200 ?
loop_
    _geom_angle_atom_site_label_1
    _geom_angle_atom_site_label_2
    _geom_angle_atom_site_label_3
    _geom_angle_site_symmetry_1
    _geom_angle_site_symmetry_3
    _geom_angle
    _geom_angle_publ_flag
    C3 C1 H1A . . 109.5 ?
    C3 C1 H1B . . 109.5 ?
    H1A C1 H1B . . 109.5 ?
    C3 C1 H1C . . 109.5 ?
    H1A C1 H1C . . 109.5 ?
    H1B C1 H1C . . 109.5 ?
    C3 C2 H2A . . 109.5 ?
    C3 C2 H2B . . 109.5 ?
    H2A C2 H2B . . 109.5 ?
    C3 C2 H2C . . 109.5 ?
    H2A C2 H2C . . 109.5 ?
    H2B C2 H2C . . 109.5 ?
    O1 C3 C1 . . 110.2(3) ?
    O1 C3 C4 . . 110.4(2) ?
    C1 C3 C4 . . 110.6(3) ?
    O1 C3 C2 . . 105.1(2) ?
    C1 C3 C2 . . 110.7(3) ?
    C4 C3 C2 . . 109.7(2) ?
    O2 C4 C3 . . 110.7(2) ?
    O2 C4 C5 . . 103.3(3) ?
    C3 C4 C5 . . 115.4(3) ?
    O2 C4 H4 . . 109.1 ?
    C3 C4 H4 . . 109.1 ?
    C5 C4 H4 . . 109.1 ?
    C6 C5 C4 . . 106.0(3) ?
    C6 C5 H5A . . 110.5 ?
    C4 C5 H5A . . 110.5 ?
    C6 C5 H5B . . 110.5 ?
    C4 C5 H5B . . 110.5 ?
    H5A C5 H5B . . 108.7 ?
    C5 C6 C7 . . 106.1(3) ?
    C5 C6 H6A . . 110.5 ?
    C7 C6 H6A . . 110.5 ?
    C5 C6 H6B . . 110.5 ?
    C7 C6 H6B . . 110.5 ?
    H6A C6 H6B . . 108.7 ?
    O2 C7 C6 . . 104.3(2) ?
    O2 C7 C9 . . 108.8(2) ?
    C6 C7 C9 . . 114.4(3) ?
    O2 C7 C8 . . 107.0(2) ?
    C6 C7 C8 . . 111.6(3) ?
    C9 C7 C8 . . 110.3(3) ?
    C7 C8 H8A . . 109.5 ?
    C7 C8 H8B . . 109.5 ?
    H8A C8 H8B . . 109.5 ?
    C7 C8 H8C . . 109.5 ?
    H8A C8 H8C . . 109.5 ?
    H8B C8 H8C . . 109.5 ?
    C7 C9 C10 . . 117.2(3) ?
    C7 C9 C13 . . 109.9(3) ?
    C10 C9 C13 . . 104.0(2) ?
    C7 C9 H9 . . 108.4 ?
    C10 C9 H9 . . 108.4 ?
    C13 C9 H9 . . 108.4 ?
    C18 C10 C11 . . 109.8(2) ?
    C18 C10 C9 . . 120.0(2) ?
    C11 C10 C9 . . 105.1(2) ?
    C18 C10 H10 . . 107.1 ?
    C11 C10 H10 . . 107.1 ?
    C9 C10 H10 . . 107.1 ?
    C12 C11 C10 . . 100.5(2) ?
    C12 C11 C14 . . 105.3(2) ?
    C10 C11 C14 . . 111.0(2) ?
    C12 C11 C15 . . 117.0(2) ?
    C10 C11 C15 . . 109.7(2) ?
    C14 C11 C15 . . 112.6(2) ?
    C11 C12 C13 . . 104.1(2) ?
    C11 C12 H12A . . 110.9 ?
    C13 C12 H12A . . 110.9 ?
    C11 C12 H12B . . 110.9 ?
    C13 C12 H12B . . 110.9 ?
    H12A C12 H12B . . 108.9 ?
    C12 C13 C9 . . 105.7(2) ?
    C12 C13 H13A . . 110.6 ?
    C9 C13 H13A . . 110.6 ?
    C12 C13 H13B . . 110.6 ?
    C9 C13 H13B . . 110.6 ?
    H13A C13 H13B . . 108.7 ?
    C11 C14 H14A . . 109.5 ?
    C11 C14 H14B . . 109.5 ?
    H14A C14 H14B . . 109.5 ?
    C11 C14 H14C . . 109.5 ?
    H14A C14 H14C . . 109.5 ?
    H14B C14 H14C . . 109.5 ?
    C20 C15 C19 . . 107.3(2) ?
    C20 C15 C16 . . 109.5(2) ?
    C19 C15 C16 . . 112.4(2) ?
    C20 C15 C11 . . 110.4(2) ?
    C19 C15 C11 . . 110.6(2) ?
    C16 C15 C11 . . 106.6(2) ?
    C17 C16 C15 . . 110.42(18) ?
    C17 C16 C23 . . 115.2(2) ?
    C15 C16 C23 . . 116.6(2) ?
    C17 C16 H16 . . 104.3 ?
    C15 C16 H16 . . 104.3 ?
    C23 C16 H16 . . 104.3 ?
    C18 C17 C16 . . 114.2(2) ?
    C18 C17 H17A . . 108.7 ?
    C16 C17 H17A . . 108.7 ?
    C18 C17 H17B . . 108.7 ?
    C16 C17 H17B . . 108.7 ?
    H17A C17 H17B . . 107.6 ?
    O3 C18 C10 . . 113.8(2) ?
    O3 C18 C17 . . 106.0(2) ?
    C10 C18 C17 . . 110.3(2) ?
    O3 C18 H18 . . 108.9 ?
    C10 C18 H18 . . 108.9 ?
    C17 C18 H18 . . 108.9 ?
    C15 C19 H19A . . 109.5 ?
    C15 C19 H19B . . 109.5 ?
    H19A C19 H19B . . 109.5 ?
    C15 C19 H19C . . 109.5 ?
    H19A C19 H19C . . 109.5 ?
    H19B C19 H19C . . 109.5 ?
    C21 C20 C15 . . 114.1(2) ?
    C21 C20 H20A . . 108.7 ?
    C15 C20 H20A . . 108.7 ?
    C21 C20 H20B . . 108.7 ?
    C15 C20 H20B . . 108.7 ?
    H20A C20 H20B . . 107.6 ?
    C20 C21 C22 . . 110.8(2) ?
    C20 C21 H21A . . 109.5 ?
    C22 C21 H21A . . 109.5 ?
    C20 C21 H21B . . 109.5 ?
    C22 C21 H21B . . 109.5 ?
    H21A C21 H21B . . 108.1 ?
    C21 C22 C23 . . 111.2(2) ?
    C21 C22 C28 . . 114.1(2) ?
    C23 C22 C28 . . 117.6(2) ?
    C21 C22 H22 . . 104.1 ?
    C23 C22 H22 . . 104.1 ?
    C28 C22 H22 . . 104.1 ?
    C25 C23 C24 . . 107.8(2) ?
    C25 C23 C22 . . 107.3(2) ?
    C24 C23 C22 . . 113.9(2) ?
    C25 C23 C16 . . 109.1(2) ?
    C24 C23 C16 . . 112.5(2) ?
    C22 C23 C16 . . 106.0(2) ?
    C23 C24 H24A . . 109.5 ?
    C23 C24 H24B . . 109.5 ?
    H24A C24 H24B . . 109.5 ?
    C23 C24 H24C . . 109.5 ?
    H24A C24 H24C . . 109.5 ?
    H24B C24 H24C . . 109.5 ?
    C26 C25 C23 . . 113.5(2) ?
    C26 C25 H25A . . 108.9 ?
    C23 C25 H25A . . 108.9 ?
    C26 C25 H25B . . 108.9 ?
    C23 C25 H25B . . 108.9 ?
    H25A C25 H25B . . 107.7 ?
    C27 C26 C25 . . 111.5(3) ?
    C27 C26 H26A . . 109.3 ?
    C25 C26 H26A . . 109.3 ?
    C27 C26 H26B . . 109.3 ?
    C25 C26 H26B . . 109.3 ?
    H26A C26 H26B . . 108.0 ?
    O4 C27 C26 . . 111.5(3) ?
    O4 C27 C28 . . 113.3(3) ?
    C26 C27 C28 . . 113.7(2) ?
    O4 C27 H27 . . 105.9 ?
    C26 C27 H27 . . 105.9 ?
    C28 C27 H27 . . 105.9 ?
    C27 C28 C29 . . 111.6(3) ?
    C27 C28 C30 . . 107.5(2) ?
    C29 C28 C30 . . 107.2(3) ?
    C27 C28 C22 . . 108.3(2) ?
    C29 C28 C22 . . 113.5(2) ?
    C30 C28 C22 . . 108.6(2) ?
    C28 C29 H29A . . 109.5 ?
    C28 C29 H29B . . 109.5 ?
    H29A C29 H29B . . 109.5 ?
    C28 C29 H29C . . 109.5 ?
    H29A C29 H29C . . 109.5 ?
    H29B C29 H29C . . 109.5 ?
    C28 C30 H30A . . 109.5 ?
    C28 C30 H30B . . 109.5 ?
    H30A C30 H30B . . 109.5 ?
    C28 C30 H30C . . 109.5 ?
    H30A C30 H30C . . 109.5 ?
    H30B C30 H30C . . 109.5 ?
    C3 O1 H1 . . 109.5 ?
    C4 O2 C7 . . 109.0(2) ?
    C18 O3 H3 . . 109.5 ?
    C27 O4 H4A . . 109.5 ?
loop_
    _geom_torsion_atom_site_label_1
    _geom_torsion_atom_site_label_2
    _geom_torsion_atom_site_label_3
    _geom_torsion_atom_site_label_4
    _geom_torsion_site_symmetry_1
    _geom_torsion_site_symmetry_2
    _geom_torsion_site_symmetry_3
    _geom_torsion_site_symmetry_4
    _geom_torsion
    _geom_torsion_publ_flag
    O1 C3 C4 O2 . . . . 63.4(3) ?
    C1 C3 C4 O2 . . . . -58.9(3) ?
    C2 C3 C4 O2 . . . . 178.7(2) ?
    O1 C3 C4 C5 . . . . -53.5(4) ?
    C1 C3 C4 C5 . . . . -175.7(3) ?
    C2 C3 C4 C5 . . . . 61.8(4) ?
    O2 C4 C5 C6 . . . . 26.9(4) ?
    C3 C4 C5 C6 . . . . 147.8(3) ?
    C4 C5 C6 C7 . . . . -9.9(4) ?
    C5 C6 C7 O2 . . . . -10.5(3) ?
    C5 C6 C7 C9 . . . . -129.2(3) ?
    C5 C6 C7 C8 . . . . 104.6(3) ?
    O2 C7 C9 C10 . . . . -53.5(3) ?
    C6 C7 C9 C10 . . . . 62.6(4) ?
    C8 C7 C9 C10 . . . . -170.5(3) ?
    O2 C7 C9 C13 . . . . -172.0(2) ?
    C6 C7 C9 C13 . . . . -55.9(3) ?
    C8 C7 C9 C13 . . . . 71.0(3) ?
    C7 C9 C10 C18 . . . . 90.3(3) ?
    C13 C9 C10 C18 . . . . -148.1(3) ?
    C7 C9 C10 C11 . . . . -145.5(2) ?
    C13 C9 C10 C11 . . . . -23.9(3) ?
    C18 C10 C11 C12 . . . . 172.5(2) ?
    C9 C10 C11 C12 . . . . 42.1(3) ?
    C18 C10 C11 C14 . . . . 61.4(3) ?
    C9 C10 C11 C14 . . . . -68.9(3) ?
    C18 C10 C11 C15 . . . . -63.6(3) ?
    C9 C10 C11 C15 . . . . 166.0(2) ?
    C10 C11 C12 C13 . . . . -44.1(3) ?
    C14 C11 C12 C13 . . . . 71.4(3) ?
    C15 C11 C12 C13 . . . . -162.7(2) ?
    C11 C12 C13 C9 . . . . 29.9(3) ?
    C7 C9 C13 C12 . . . . 122.9(3) ?
    C10 C9 C13 C12 . . . . -3.4(3) ?
    C12 C11 C15 C20 . . . . -64.7(3) ?
    C10 C11 C15 C20 . . . . -178.3(2) ?
    C14 C11 C15 C20 . . . . 57.6(3) ?
    C12 C11 C15 C19 . . . . 54.0(3) ?
    C10 C11 C15 C19 . . . . -59.6(3) ?
    C14 C11 C15 C19 . . . . 176.3(2) ?
    C12 C11 C15 C16 . . . . 176.5(2) ?
    C10 C11 C15 C16 . . . . 62.9(2) ?
    C14 C11 C15 C16 . . . . -61.3(3) ?
    C20 C15 C16 C17 . . . . -176.6(2) ?
    C19 C15 C16 C17 . . . . 64.2(3) ?
    C11 C15 C16 C17 . . . . -57.2(3) ?
    C20 C15 C16 C23 . . . . 49.3(3) ?
    C19 C15 C16 C23 . . . . -69.9(3) ?
    C11 C15 C16 C23 . . . . 168.8(2) ?
    C15 C16 C17 C18 . . . . 54.3(3) ?
    C23 C16 C17 C18 . . . . -170.9(2) ?
    C11 C10 C18 O3 . . . . 175.7(2) ?
    C9 C10 C18 O3 . . . . -62.5(4) ?
    C11 C10 C18 C17 . . . . 56.6(3) ?
    C9 C10 C18 C17 . . . . 178.4(2) ?
    C16 C17 C18 O3 . . . . -176.7(2) ?
    C16 C17 C18 C10 . . . . -53.0(3) ?
    C19 C15 C20 C21 . . . . 73.4(3) ?
    C16 C15 C20 C21 . . . . -48.8(3) ?
    C11 C15 C20 C21 . . . . -165.9(2) ?
    C15 C20 C21 C22 . . . . 56.7(3) ?
    C20 C21 C22 C23 . . . . -61.8(3) ?
    C20 C21 C22 C28 . . . . 162.3(2) ?
    C21 C22 C23 C25 . . . . 174.7(2) ?
    C28 C22 C23 C25 . . . . -51.2(3) ?
    C21 C22 C23 C24 . . . . -66.1(3) ?
    C28 C22 C23 C24 . . . . 68.0(3) ?
    C21 C22 C23 C16 . . . . 58.2(3) ?
    C28 C22 C23 C16 . . . . -167.7(2) ?
    C17 C16 C23 C25 . . . . 59.1(3) ?
    C15 C16 C23 C25 . . . . -169.0(2) ?
    C17 C16 C23 C24 . . . . -60.5(3) ?
    C15 C16 C23 C24 . . . . 71.4(3) ?
    C17 C16 C23 C22 . . . . 174.4(2) ?
    C15 C16 C23 C22 . . . . -53.7(3) ?
    C24 C23 C25 C26 . . . . -70.0(3) ?
    C22 C23 C25 C26 . . . . 53.1(3) ?
    C16 C23 C25 C26 . . . . 167.5(2) ?
    C23 C25 C26 C27 . . . . -57.8(3) ?
    C25 C26 C27 O4 . . . . -174.2(2) ?
    C25 C26 C27 C28 . . . . 56.3(4) ?
    O4 C27 C28 C29 . . . . -53.7(3) ?
    C26 C27 C28 C29 . . . . 75.0(3) ?
    O4 C27 C28 C30 . . . . 63.5(3) ?
    C26 C27 C28 C30 . . . . -167.8(3) ?
    O4 C27 C28 C22 . . . . -179.4(2) ?
    C26 C27 C28 C22 . . . . -50.7(3) ?
    C21 C22 C28 C27 . . . . -176.9(2) ?
    C23 C22 C28 C27 . . . . 50.2(3) ?
    C21 C22 C28 C29 . . . . 58.6(3) ?
    C23 C22 C28 C29 . . . . -74.3(3) ?
    C21 C22 C28 C30 . . . . -60.5(3) ?
    C23 C22 C28 C30 . . . . 166.7(3) ?
    C3 C4 O2 C7 . . . . -159.0(2) ?
    C5 C4 O2 C7 . . . . -34.9(3) ?
    C6 C7 O2 C4 . . . . 28.8(3) ?
    C9 C7 O2 C4 . . . . 151.3(2) ?
    C8 C7 O2 C4 . . . . -89.5(3) ?
loop_
    _geom_hbond_atom_site_label_D
    _geom_hbond_atom_site_label_H
    _geom_hbond_atom_site_label_A
    _geom_hbond_site_symmetry_A
    _geom_hbond_distance_DH
    _geom_hbond_distance_HA
    _geom_hbond_distance_DA
    _geom_hbond_angle_DHA
    O4 H4A O1 4_545 0.82 2.09 2.905(3) 172.1
    O3 H3 O2 . 0.82 1.95 2.677(3) 147.0
    O1 H1 O3 . 0.82 2.14 2.948(3) 170.3
