# Supplementary material for: (3S,12R,20S,24R)-20,24-Ep­oxy­dammarane-3,12,25-triol
Source: Acta Crystallogr Sect E Struct Rep Online. 2011 Jul 23;67(Pt 8):o2112. doi: 10.1107/S1600536811028418 (PMC3213554; doi:10.1107/S1600536811028418)
Supplement: Supplementary file 2 [file e-67-o2112-Isup2.hkl]

# 
# h,k,l, Fc-squared, Fo-squared, sigma(Fo-squared) and status flag 
# 
data_I
_shelx_title ' 110113bm in P2(1)2(1)2(1)' 
_shelx_refln_list_code          4 
_shelx_F_calc_maximum      186.34 
_exptl_crystal_F_000      1056.00 
_reflns_d_resolution_high  0.8255 
 
loop_ 
 _symmetry_equiv_pos_as_xyz 
 'x, y, z' 
 '-x+1/2, -y, z+1/2' 
 '-x, y+1/2, -z+1/2' 
 'x+1/2, -y+1/2, -z' 
 
_cell_length_a     7.6795 
_cell_length_b    13.0667 
_cell_length_c    28.0844 
_cell_angle_alpha  90.000 
_cell_angle_beta   90.000 
_cell_angle_gamma  90.000 
 
_shelx_F_squared_multiplier     1.000 
 
loop_ 
 _refln_index_h 
 _refln_index_k 
 _refln_index_l 
 _refln_F_squared_calc 
 _refln_F_squared_meas 
 _refln_F_squared_sigma 
 _refln_observed_status 
   2   0   0     1213.52     1253.09     22.68 o 
   4   0   0     1039.22     1107.26     32.02 o 
   6   0   0        1.16       -0.01      7.32 o 
   8   0   0        6.31       17.78     13.27 o 
   1   1   0        0.00        2.59      1.59 o 
   2   1   0     1125.77     1109.30     14.63 o 
   3   1   0        7.05        3.38      2.28 o 
   4   1   0      209.65      202.77      7.04 o 
   5   1   0      187.22      185.45      7.82 o 
   6   1   0       62.50       71.38      9.62 o 
   7   1   0      185.70      176.35     18.07 o 
   8   1   0        1.41       17.11      9.41 o 
   9   1   0        8.23       36.33     12.04 o 
   0   2   0    32867.83    26974.46    484.16 o 
   1   2   0     1064.23     1078.35     14.56 o 
   2   2   0     3294.54     3335.18     36.71 o 
   3   2   0       95.71      101.78      4.79 o 
   4   2   0       23.90       28.18      3.78 o 
   5   2   0      325.79      287.77     11.31 o 
   6   2   0      448.27      483.22     18.70 o 
   7   2   0       29.59       22.71     10.14 o 
   8   2   0        3.94       17.31     14.29 o 
   9   2   0        0.72       10.66      9.41 o 
   1   3   0       33.09       34.70      4.48 o 
   2   3   0      102.18      105.92      5.90 o 
   3   3   0       52.95       55.83      4.49 o 
   4   3   0       25.85       34.10      4.66 o 
   5   3   0      492.51      460.71     17.52 o 
   6   3   0      422.56      446.56     19.00 o 
   7   3   0        6.36        7.31      9.07 o 
   8   3   0       16.14       14.25     11.68 o 
   9   3   0        0.06       29.75     17.39 o 
   0   4   0      483.05      477.02     23.43 o 
   1   4   0       12.80        6.74      3.53 o 
   2   4   0      175.07      163.49      7.56 o 
   3   4   0     1368.61     1371.30     22.26 o 
   4   4   0      128.50      130.07      9.57 o 
   5   4   0      979.62      961.99     26.11 o 
   6   4   0      747.80      740.24     24.72 o 
   7   4   0       11.65       17.08     10.45 o 
   8   4   0        5.94        4.64     10.98 o 
   9   4   0       16.47       37.95     19.74 o 
   1   5   0     1897.92     1743.46     25.37 o 
   2   5   0     1679.52     1671.19     20.99 o 
   3   5   0       12.30        6.03      4.54 o 
   4   5   0      143.59      172.06      9.88 o 
   5   5   0      170.14      148.08     20.63 o 
   6   5   0      344.86      320.80     22.30 o 
   7   5   0        0.12       -9.68      8.41 o 
   8   5   0      167.04      180.47     22.98 o 
   0   6   0        0.07        6.96      4.16 o 
   1   6   0       46.24       65.23      9.19 o 
   2   6   0      199.81      200.69      6.87 o 
   3   6   0      203.51      177.62     10.33 o 
   4   6   0      497.01      448.74     23.91 o 
   5   6   0        5.49        4.81      7.96 o 
   6   6   0       29.09       18.03      8.94 o 
   7   6   0        0.09        7.40     17.01 o 
   8   6   0        0.07       -6.02     10.09 o 
   1   7   0      782.17      772.91     16.65 o 
   2   7   0      303.18      295.99      9.00 o 
   3   7   0       22.97       17.03      6.33 o 
   4   7   0      327.28      310.31     18.49 o 
   5   7   0        9.31        4.14      8.84 o 
   6   7   0        1.55       -0.38      7.52 o 
   7   7   0       17.72       40.15     17.37 o 
   8   7   0      217.32      239.99     31.98 o 
   0   8   0       24.19       12.87      6.05 o 
   1   8   0        8.14       12.54      4.39 o 
   2   8   0      102.48       88.66      9.46 o 
   3   8   0      300.39      278.19     14.28 o 
   4   8   0      235.67      252.11     33.17 o 
   5   8   0        7.06        3.08      7.87 o 
   6   8   0       77.69       85.16     13.53 o 
   7   8   0        4.66       10.43     11.40 o 
   8   8   0       32.88       35.94     28.99 o 
   1   9   0       30.26       43.47      6.56 o 
   2   9   0      358.09      357.34     17.85 o 
   3   9   0      424.44      431.79     17.77 o 
   4   9   0      260.41      288.94     26.09 o 
   5   9   0        5.55        0.75      8.92 o 
   6   9   0        0.10       26.39     14.50 o 
   7   9   0       11.97       14.09     14.83 o 
   0  10   0       57.49       69.53     11.82 o 
   1  10   0      102.62      100.18     12.37 o 
   2  10   0      470.20      483.67     21.39 o 
   3  10   0      116.27      122.81     12.68 o 
   4  10   0      213.37      214.63     18.11 o 
   5  10   0        4.64       15.64      9.61 o 
   6  10   0        0.69       10.28     10.18 o 
   7  10   0        0.01        5.77     12.75 o 
   1  11   0       29.01       16.89      9.40 o 
   2  11   0      518.39      498.17     22.12 o 
   3  11   0       69.25       50.47     12.34 o 
   4  11   0       90.55       94.86     14.25 o 
   5  11   0        6.21       11.21     10.67 o 
   6  11   0        5.67       -8.33      9.22 o 
   0  12   0        9.57      -22.31     14.88 o 
   1  12   0       29.92       14.58      9.20 o 
   2  12   0       75.45       90.54     13.14 o 
   3  12   0       13.01       24.79     10.75 o 
   4  12   0       42.62       43.08     15.46 o 
   5  12   0       15.55       18.09     11.10 o 
   6  12   0       17.12       22.48     11.41 o 
   1  13   0       47.98       44.44     10.94 o 
   2  13   0      112.44      110.18     15.03 o 
   3  13   0       40.87       41.30     11.93 o 
   4  13   0      329.34      295.04     28.83 o 
   5  13   0        3.01        0.45     12.05 o 
   0  14   0       82.18      110.34     28.14 o 
   1  14   0        2.97      -10.52     12.83 o 
   2  14   0       36.74       34.01     12.78 o 
   3  14   0        9.96        3.46     15.64 o 
   4  14   0        9.72       15.66     15.18 o 
   1  15   0        3.54       20.73     13.98 o 
   2  15   0       27.20       29.07     15.29 o 
   1   0   1        6.19       11.86      1.53 o 
   2   0   1        6.50        5.08      2.57 o 
   3   0   1      545.87      543.01     11.59 o 
   4   0   1      146.10      131.48      7.05 o 
   5   0   1        0.26       -3.13      5.50 o 
   6   0   1       47.54       58.01      7.82 o 
   7   0   1       10.68       13.97      8.39 o 
   8   0   1        1.28       -2.19      6.56 o 
   9   0   1        6.17        0.57      8.45 o 
  -9   1   1       12.95       14.61      9.93 o 
  -8   1   1        0.46        4.74     14.12 o 
  -7   1   1       34.67       46.69     11.69 o 
  -6   1   1       94.28       94.59     10.48 o 
  -5   1   1       42.87       45.63      5.17 o 
  -4   1   1     2307.24     2495.68     28.87 o 
  -3   1   1     1458.31     1408.02     17.60 o 
  -2   1   1     1243.56     1152.53     15.26 o 
  -1   1   1    13562.72    12513.74    115.32 o 
   0   1   1       89.73       75.04      7.04 o 
   1   1   1    13565.33    12357.07    170.18 o 
   2   1   1     1242.88     1157.01     24.12 o 
   3   1   1     1458.26     1375.79     17.41 o 
   4   1   1     2307.30     2524.04     41.67 o 
   5   1   1       42.77       51.21      5.33 o 
   6   1   1       94.36       92.81     11.56 o 
   7   1   1       34.66       32.62     10.45 o 
   8   1   1        0.45        5.55      8.02 o 
   9   1   1       12.93       23.18     15.56 o 
  -9   2   1        4.51       21.33     10.34 o 
  -8   2   1        7.17       10.16     14.73 o 
  -7   2   1       48.43       47.86     12.23 o 
  -6   2   1      135.11      144.08     16.22 o 
  -5   2   1      582.21      538.25     14.45 o 
  -4   2   1      705.10      692.32     12.30 o 
  -3   2   1     1802.29     1863.24     21.41 o 
  -2   2   1      588.07      580.37     12.89 o 
  -1   2   1     1264.12     1256.58     16.18 o 
   0   2   1    21216.71    18804.25    257.71 o 
   1   2   1     1263.58     1270.66     15.64 o 
   2   2   1      588.89      549.52     13.08 o 
   3   2   1     1801.86     1863.16     22.85 o 
   4   2   1      705.00      707.12     15.34 o 
   5   2   1      582.57      552.20     15.56 o 
   6   2   1      134.98      155.20     12.72 o 
   7   2   1       48.46       60.74     12.64 o 
   8   2   1        7.13       -5.53     12.04 o 
   9   2   1        4.50       13.14     16.94 o 
  -9   3   1        0.51       10.75     15.76 o 
  -8   3   1       49.23       52.61     14.74 o 
  -7   3   1      113.96      112.13     16.74 o 
  -6   3   1       87.01       91.26     11.43 o 
  -5   3   1      842.21      792.73     27.37 o 
  -4   3   1       35.38       38.51      4.25 o 
  -3   3   1      776.63      744.51     11.77 o 
  -2   3   1      138.13      144.93      6.39 o 
  -1   3   1     4729.51     4486.22     47.25 o 
   0   3   1     3126.54     3116.56     39.66 o 
   1   3   1     4730.95     4572.67     56.30 o 
   2   3   1      138.64      134.30      5.04 o 
   3   3   1      776.26      771.18     12.59 o 
   4   3   1       35.15       44.35      4.59 o 
   5   3   1      841.47      854.42     18.50 o 
   6   3   1       86.96       84.38     14.33 o 
   7   3   1      114.23      142.07     24.79 o 
   8   3   1       49.33       82.24     16.31 o 
   9   3   1        0.50        7.00     14.53 o 
  -8   4   1        4.59        4.41     12.87 o 
  -7   4   1        4.59        5.82      9.60 o 
  -6   4   1      289.77      283.52     16.85 o 
  -5   4   1      446.99      435.27     22.73 o 
  -4   4   1      648.92      646.76     15.14 o 
  -3   4   1     1799.29     1801.02     62.56 o 
  -2   4   1      608.60      577.20     12.74 o 
  -1   4   1     3135.73     3089.96     41.83 o 
   0   4   1       48.50       34.77      4.94 o 
   1   4   1     3136.16     3137.60     35.32 o 
   2   4   1      608.69      559.34     14.39 o 
   3   4   1     1799.30     1865.52     24.59 o 
   4   4   1      648.83      690.37     26.67 o 
   5   4   1      446.71      433.56     18.21 o 
   6   4   1      289.59      308.46     17.82 o 
   7   4   1        4.64        2.13      8.67 o 
   8   4   1        4.59      -12.14      8.09 o 
  -8   5   1       42.04       42.56     35.81 o 
  -7   5   1       15.01        8.58     10.16 o 
  -6   5   1       18.48       25.66      9.34 o 
  -5   5   1      157.22      126.70     12.81 o 
  -4   5   1      186.73      193.17     10.25 o 
  -3   5   1      566.81      575.41     14.61 o 
  -2   5   1      286.40      274.34      9.99 o 
  -1   5   1     1181.62     1214.98     20.32 o 
   0   5   1        7.92        3.76      3.90 o 
   1   5   1     1181.56     1245.48     19.17 o 
   2   5   1      286.63      275.16     10.02 o 
   3   5   1      566.24      583.69     14.83 o 
   4   5   1      186.89      188.46     12.57 o 
   5   5   1      157.28      123.26     12.67 o 
   6   5   1       18.56       25.79     10.38 o 
   7   5   1       14.93       12.66     18.87 o 
   8   5   1       42.13       47.55     15.12 o 
  -8   6   1        5.12       -5.29     13.50 o 
  -7   6   1       65.63       56.06     18.36 o 
  -6   6   1      137.42      158.33     20.24 o 
  -5   6   1        0.21       -2.61      7.84 o 
  -4   6   1      124.87      133.75     10.88 o 
  -3   6   1       92.10       90.15      8.33 o 
  -2   6   1      697.88      698.29     16.66 o 
  -1   6   1      897.80      898.64     21.13 o 
   0   6   1      400.90      373.60     20.32 o 
   1   6   1      898.69      868.26     18.82 o 
   2   6   1      697.07      722.70     12.98 o 
   3   6   1       92.11      102.26      8.60 o 
   4   6   1      124.70      104.56      9.57 o 
   5   6   1        0.23       12.32      8.55 o 
   6   6   1      137.34      157.44     15.28 o 
   7   6   1       65.44       69.49     15.49 o 
   8   6   1        5.08        8.84     10.72 o 
  -8   7   1       14.63        0.22     15.95 o 
  -7   7   1       25.09       26.39     12.67 o 
  -6   7   1        7.79       11.73      9.06 o 
  -5   7   1       87.97       88.48     13.06 o 
  -4   7   1      131.63      149.23     11.34 o 
  -3   7   1      185.60      173.19     11.20 o 
  -2   7   1       39.78       37.14      4.59 o 
  -1   7   1      187.80      181.49     13.46 o 
   0   7   1      101.09       84.82      8.47 o 
   1   7   1      187.63      181.75     10.92 o 
   2   7   1       39.89       35.45      4.66 o 
   3   7   1      185.99      179.54     11.50 o 
   4   7   1      131.93      151.55     11.55 o 
   5   7   1       87.83       81.98     12.88 o 
   6   7   1        7.86       14.50     10.80 o 
   7   7   1       25.17       40.69     11.06 o 
   8   7   1       14.57        7.25     11.00 o 
  -8   8   1        6.46       11.69     14.21 o 
  -7   8   1       20.57       19.96     13.24 o 
  -6   8   1        3.36       16.31     11.78 o 
  -5   8   1      139.14      131.91     14.83 o 
  -4   8   1      156.71      157.27     15.44 o 
  -3   8   1       38.31       32.33      8.09 o 
  -2   8   1      135.87      132.08     10.58 o 
  -1   8   1       34.78       32.26      6.02 o 
   0   8   1        9.47       10.18      4.15 o 
   1   8   1       34.68       34.98      5.72 o 
   2   8   1      135.34      135.34     13.12 o 
   3   8   1       38.20       26.83      7.49 o 
   4   8   1      156.98      150.20     12.46 o 
   5   8   1      139.22      128.94     14.96 o 
   6   8   1        3.36        9.32      9.03 o 
   7   8   1       20.51       28.17     10.91 o 
   8   8   1        6.47       11.29     12.36 o 
  -7   9   1       17.77       18.60      9.86 o 
  -6   9   1       27.52       44.87     11.40 o 
  -5   9   1       17.84       15.41      9.88 o 
  -4   9   1       96.64      122.76     14.76 o 
  -3   9   1      406.77      380.45     17.07 o 
  -2   9   1      116.95      146.58     13.99 o 
  -1   9   1      127.81      136.91      9.53 o 
   0   9   1        5.23        7.62      4.40 o 
   1   9   1      128.38      125.67      9.43 o 
   2   9   1      117.01      134.22     13.65 o 
   3   9   1      406.39      369.38     16.65 o 
   4   9   1       96.57      105.62     11.96 o 
   5   9   1       17.78        9.51      9.54 o 
   6   9   1       27.54       45.01     13.14 o 
   7   9   1       17.77       34.88     11.10 o 
  -7  10   1        2.14       10.40     18.18 o 
  -6  10   1       15.77       27.80     11.66 o 
  -5  10   1       35.23       43.35     11.84 o 
  -4  10   1       22.59       14.16      9.66 o 
  -3  10   1      270.26      275.50     17.88 o 
  -2  10   1        6.61       12.87     16.87 o 
  -1  10   1       73.75       57.21     11.09 o 
   0  10   1       41.18       41.93      7.45 o 
   1  10   1       73.79       87.62     12.17 o 
   2  10   1        6.57       -0.38      7.19 o 
   3  10   1      270.49      264.75     23.69 o 
   4  10   1       22.66       27.31     10.38 o 
   5  10   1       35.19       28.10     10.77 o 
   6  10   1       15.78       28.14     10.66 o 
   7  10   1        2.15       14.04      9.70 o 
  -6  11   1       10.77        8.32     15.22 o 
  -5  11   1       21.38       32.73     11.80 o 
  -4  11   1       83.05       96.14     14.70 o 
  -3  11   1      194.51      177.69     16.79 o 
  -2  11   1       94.13       92.94     13.52 o 
  -1  11   1       90.37       83.69     12.63 o 
   0  11   1      156.90      139.35     17.26 o 
   1  11   1       90.35       78.54     12.44 o 
   2  11   1       94.08       81.65     12.96 o 
   3  11   1      194.29      186.44     16.79 o 
   4  11   1       83.10       84.53     14.09 o 
   5  11   1       21.36       20.61     10.31 o 
   6  11   1       10.80       17.43     11.20 o 
  -6  12   1        5.77       10.84     20.19 o 
  -5  12   1       32.29       28.34     12.16 o 
  -4  12   1       58.58       70.01     17.82 o 
  -3  12   1       45.28       58.71     14.68 o 
  -2  12   1       79.76       72.91     12.90 o 
  -1  12   1       57.42       71.26     12.28 o 
   0  12   1      224.00      225.45     35.05 o 
   1  12   1       57.50       65.10     11.57 o 
   2  12   1       79.60       75.67     12.80 o 
   3  12   1       45.32       59.37     12.36 o 
   4  12   1       58.62       93.21     18.45 o 
   5  12   1       32.33       40.52     12.28 o 
   6  12   1        5.77       14.18     13.28 o 
  -5  13   1        0.90       -6.81     12.98 o 
  -4  13   1        3.78        2.55     12.27 o 
  -3  13   1       75.03       86.82     14.71 o 
  -2  13   1       38.78       42.44     11.76 o 
  -1  13   1       33.10       30.98     11.05 o 
   0  13   1       26.70       10.57     14.05 o 
   1  13   1       33.17       28.23      8.94 o 
   2  13   1       38.72       33.35     11.04 o 
   3  13   1       75.18       63.17     13.57 o 
   4  13   1        3.76       28.80     15.62 o 
   5  13   1        0.90        9.59     12.45 o 
  -4  14   1       13.16       18.94     14.62 o 
  -3  14   1       17.32       18.30     13.99 o 
  -2  14   1        9.94       24.42     10.94 o 
  -1  14   1        2.43      -10.04     12.59 o 
   0  14   1      237.54      227.46     32.64 o 
   1  14   1        2.41        1.19     13.64 o 
   2  14   1        9.92       27.80     10.59 o 
   3  14   1       17.30       33.48     11.56 o 
   4  14   1       13.14        6.06     24.12 o 
  -2  15   1       11.84       33.00     14.65 o 
  -1  15   1       19.65       17.76     14.54 o 
   0  15   1        3.03        5.24     13.31 o 
   1  15   1       19.70       20.21     13.69 o 
   2  15   1       11.83       29.82     15.74 o 
   1   0   2    19152.63    17481.98    312.01 o 
   2   0   2      165.00      145.13      9.41 o 
   3   0   2        0.48       -0.28      2.13 o 
   4   0   2      241.49      244.95      8.19 o 
   5   0   2       31.54       29.75      4.92 o 
   6   0   2      602.57      543.77     21.66 o 
   7   0   2      366.49      367.85     22.17 o 
   8   0   2       20.70       14.54     10.72 o 
   9   0   2        0.87        3.69      8.85 o 
  -9   1   2        5.04       20.91     15.52 o 
  -8   1   2       11.53       22.70      8.94 o 
  -7   1   2       89.79       80.22     14.25 o 
  -6   1   2      309.68      289.81     15.12 o 
  -5   1   2      287.93      287.18      9.24 o 
  -4   1   2        8.94        6.32      3.06 o 
  -3   1   2      182.29      167.83      5.65 o 
  -2   1   2     4373.84     4290.68     44.41 o 
  -1   1   2    34720.56    28740.01    269.58 o 
   0   1   2     6382.01     6279.59     77.75 o 
   1   1   2    34722.11    28785.95    308.55 o 
   2   1   2     4370.97     4338.04     61.14 o 
   3   1   2      182.45      171.61      5.98 o 
   4   1   2        8.94        3.77      2.78 o 
   5   1   2      287.72      320.82     11.50 o 
   6   1   2      309.15      291.55     16.81 o 
   7   1   2       89.85       71.76     12.64 o 
   8   1   2       11.54       14.94      8.49 o 
   9   1   2        5.02       11.06      9.40 o 
  -9   2   2        5.25       12.75     10.04 o 
  -8   2   2        1.43       13.12     14.32 o 
  -7   2   2       83.39       79.02     14.26 o 
  -6   2   2     1065.97     1024.27     64.37 o 
  -5   2   2       86.67       92.72      6.56 o 
  -4   2   2      224.96      205.59      5.98 o 
  -3   2   2      688.33      697.31     10.78 o 
  -2   2   2     3050.94     3028.48     33.00 o 
  -1   2   2     9072.02     8960.66     84.19 o 
   0   2   2     2275.51     2220.76     28.25 o 
   1   2   2     9066.67     8834.48     76.37 o 
   2   2   2     3050.71     2944.41     60.95 o 
   3   2   2      688.03      717.16     13.30 o 
   4   2   2      224.85      208.52      9.03 o 
   5   2   2       86.49       80.62      7.71 o 
   6   2   2     1066.33     1091.23     31.39 o 
   7   2   2       83.41      102.88     19.53 o 
   8   2   2        1.41        4.95     13.68 o 
   9   2   2        5.20        6.80     11.14 o 
  -9   3   2        5.85       25.33     19.24 o 
  -8   3   2        4.83        1.67      9.78 o 
  -7   3   2       14.11       27.10     11.04 o 
  -6   3   2     1262.22     1248.79     40.39 o 
  -5   3   2       19.16       17.77      6.85 o 
  -4   3   2      121.94      110.19      5.57 o 
  -3   3   2      215.83      226.80      6.05 o 
  -2   3   2      231.46      248.49      7.70 o 
  -1   3   2     1657.68     1605.10     21.27 o 
   0   3   2      785.97      750.22     14.61 o 
   1   3   2     1657.07     1657.69     34.50 o 
   2   3   2      231.55      236.36      8.37 o 
   3   3   2      215.99      236.50      7.91 o 
   4   3   2      121.73      118.11      6.44 o 
   5   3   2       19.25       13.02      5.05 o 
   6   3   2     1261.78     1190.61     30.78 o 
   7   3   2       14.11       10.04      8.63 o 
   8   3   2        4.83       15.46     12.56 o 
   9   3   2        5.88       -9.78     13.88 o 
  -8   4   2       34.19       40.86     17.09 o 
  -7   4   2       20.99       38.30     12.73 o 
  -6   4   2      467.85      465.12     20.47 o 
  -5   4   2      505.98      523.78     26.03 o 
  -4   4   2       18.63       24.25      5.30 o 
  -3   4   2       85.05       92.54      7.58 o 
  -2   4   2      555.05      619.12     13.21 o 
  -1   4   2     1745.43     1736.03     23.99 o 
   0   4   2     3273.76     3378.35     71.53 o 
   1   4   2     1747.51     1801.09     23.15 o 
   2   4   2      556.00      624.18     15.38 o 
   3   4   2       84.87       81.07      5.37 o 
   4   4   2       18.69       15.98      4.10 o 
   5   4   2      506.54      546.08     15.68 o 
   6   4   2      467.88      468.14     20.33 o 
   7   4   2       20.97        5.79     11.86 o 
   8   4   2       34.16       20.85     15.76 o 
  -8   5   2      168.44      220.81     24.97 o 
  -7   5   2       10.56        2.92     10.66 o 
  -6   5   2      287.47      289.31     31.51 o 
  -5   5   2       31.47       17.28      8.17 o 
  -4   5   2        9.66        7.75      5.39 o 
  -3   5   2      348.98      321.10     11.28 o 
  -2   5   2      895.62      837.04     17.01 o 
  -1   5   2      475.51      454.98     20.39 o 
   0   5   2       50.69       44.67      5.88 o 
   1   5   2      476.60      456.07     11.05 o 
   2   5   2      895.35      852.01     19.76 o 
   3   5   2      348.94      338.69     11.65 o 
   4   5   2        9.72       10.63      4.80 o 
   5   5   2       31.44       37.85      9.40 o 
   6   5   2      287.08      273.73     17.82 o 
   7   5   2       10.56       28.81     11.24 o 
   8   5   2      168.45      187.28     23.44 o 
  -8   6   2       71.42       75.13     25.08 o 
  -7   6   2       70.58       73.80     16.89 o 
  -6   6   2      285.72      272.31     21.50 o 
  -5   6   2      398.86      319.91     17.76 o 
  -4   6   2       34.24       19.85      6.80 o 
  -3   6   2      708.13      684.76     17.23 o 
  -2   6   2       97.41       87.86      7.89 o 
  -1   6   2       26.46       33.59      6.56 o 
   0   6   2       14.12       11.97      4.74 o 
   1   6   2       26.38       33.92      5.56 o 
   2   6   2       97.27       88.61      5.75 o 
   3   6   2      708.42      694.41     17.48 o 
   4   6   2       34.28       30.03      7.16 o 
   5   6   2      398.87      367.99     18.89 o 
   6   6   2      285.54      316.58     19.03 o 
   7   6   2       70.72       86.78     13.46 o 
   8   6   2       71.42       62.55     16.03 o 
  -8   7   2       79.81      115.07     20.71 o 
  -7   7   2       68.30       83.10     17.55 o 
  -6   7   2       63.25       74.19     12.44 o 
  -5   7   2      126.98      122.60     17.95 o 
  -4   7   2       77.14       71.07     11.42 o 
  -3   7   2       82.97       83.26      9.24 o 
  -2   7   2      124.61      109.29      9.11 o 
  -1   7   2      366.91      370.52     24.84 o 
   0   7   2       49.34       40.12      7.22 o 
   1   7   2      367.14      359.15     13.18 o 
   2   7   2      124.79      112.95      7.39 o 
   3   7   2       82.90       77.91      8.68 o 
   4   7   2       77.10       75.33      9.20 o 
   5   7   2      127.01      128.74     14.55 o 
   6   7   2       63.05       70.88     12.26 o 
   7   7   2       68.16       81.69     13.43 o 
   8   7   2       79.82       98.52     19.47 o 
  -8   8   2       56.13       62.97     18.54 o 
  -7   8   2       19.24       13.94     11.79 o 
  -6   8   2        9.05        6.85      9.44 o 
  -5   8   2        8.21        8.40      9.58 o 
  -4   8   2       13.71       14.19      9.84 o 
  -3   8   2      226.64      224.00     13.48 o 
  -2   8   2      315.35      309.56     15.98 o 
  -1   8   2       15.34       26.79      7.52 o 
   0   8   2      679.48      580.78     18.72 o 
   1   8   2       15.44       19.44      6.52 o 
   2   8   2      315.69      299.41     13.97 o 
   3   8   2      226.97      209.27     14.79 o 
   4   8   2       13.68       16.83      7.78 o 
   5   8   2        8.18       17.48      8.78 o 
   6   8   2        9.01       12.77      9.21 o 
   7   8   2       19.24       27.99     10.62 o 
   8   8   2       56.22       65.08     17.67 o 
  -7   9   2        1.11       10.44     12.78 o 
  -6   9   2       11.27       -4.77     11.74 o 
  -5   9   2       28.12       28.36     10.82 o 
  -4   9   2       58.61       54.16     11.99 o 
  -3   9   2      157.55      141.98     12.90 o 
  -2   9   2      845.03      790.30     25.14 o 
  -1   9   2        8.88        8.77      4.70 o 
   0   9   2        7.68        6.97      4.23 o 
   1   9   2        8.84        4.90      4.71 o 
   2   9   2      844.63      742.91     24.42 o 
   3   9   2      157.60      139.66     12.33 o 
   4   9   2       58.53       74.58     10.99 o 
   5   9   2       28.04       33.49     10.63 o 
   6   9   2       11.23        7.20      9.83 o 
   7   9   2        1.13        1.95      8.49 o 
  -7  10   2        0.23       10.59     14.61 o 
  -6  10   2       17.63       25.09     11.26 o 
  -5  10   2      131.37      147.16     17.05 o 
  -4  10   2      200.89      210.99     18.16 o 
  -3  10   2        5.23        7.76     10.03 o 
  -2  10   2      570.46      519.45     44.94 o 
  -1  10   2      168.32      160.58     14.29 o 
   0  10   2      175.20      179.84     12.42 o 
   1  10   2      168.63      157.20     14.08 o 
   2  10   2      569.92      500.47     21.74 o 
   3  10   2        5.22        9.61      7.79 o 
   4  10   2      201.03      217.87     15.40 o 
   5  10   2      131.50      153.19     18.65 o 
   6  10   2       17.64       22.81     10.97 o 
   7  10   2        0.23        9.44     11.91 o 
  -6  11   2        5.51       28.54     15.21 o 
  -5  11   2       35.94       39.77     12.63 o 
  -4  11   2       89.67       95.09     14.50 o 
  -3  11   2       79.25       77.85     13.21 o 
  -2  11   2       32.04       15.03      9.92 o 
  -1  11   2       28.54       26.94     10.19 o 
   0  11   2       28.38       25.66      7.03 o 
   1  11   2       28.49       45.76     10.72 o 
   2  11   2       31.99       21.10      9.71 o 
   3  11   2       79.12       73.76     12.62 o 
   4  11   2       89.64      115.61     15.18 o 
   5  11   2       35.91       22.61     10.78 o 
   6  11   2        5.49       23.66     16.70 o 
  -6  12   2       12.41       18.34     11.83 o 
  -5  12   2       31.68       33.11     14.74 o 
  -4  12   2       53.62       28.69     14.00 o 
  -3  12   2      196.82      162.50     17.22 o 
  -2  12   2       18.58       11.11      9.36 o 
  -1  12   2        2.40        4.75      8.29 o 
   0  12   2      180.25      176.71     22.02 o 
   1  12   2        2.38       13.99      7.07 o 
   2  12   2       18.61       16.92      8.78 o 
   3  12   2      196.88      193.55     17.71 o 
   4  12   2       53.51       54.96     16.12 o 
   5  12   2       31.65       63.69     13.68 o 
   6  12   2       12.37       19.68     10.88 o 
  -5  13   2        0.42       14.15     14.77 o 
  -4  13   2       87.74      119.73     21.56 o 
  -3  13   2        9.76        9.52     10.87 o 
  -2  13   2       15.31       10.35     18.55 o 
  -1  13   2       38.18       50.31     11.86 o 
   0  13   2       16.59       16.71     35.54 o 
   1  13   2       38.14       39.64     10.15 o 
   2  13   2       15.27       18.72     16.01 o 
   3  13   2        9.75       23.41     10.23 o 
   4  13   2       87.69       99.03     19.19 o 
   5  13   2        0.42       -1.14     14.10 o 
  -4  14   2      111.87      115.84     35.02 o 
  -3  14   2       95.50       97.08     22.20 o 
  -2  14   2       12.43       13.56      9.85 o 
  -1  14   2        2.11        7.17     13.67 o 
   0  14   2        6.82        6.27     13.73 o 
   1  14   2        2.13       -2.66     13.50 o 
   2  14   2       12.51       16.20     11.94 o 
   3  14   2       95.47      105.62     15.82 o 
   4  14   2      111.81      155.22     24.00 o 
  -2  15   2        6.68        9.84     13.75 o 
  -1  15   2        8.54       20.04     14.85 o 
   0  15   2        2.34        5.89     13.74 o 
   1  15   2        8.55       33.99     14.71 o 
   2  15   2        6.69       -3.81     16.69 o 
   1   0   3     2600.91     2650.32     32.23 o 
   2   0   3       11.26       11.77      3.34 o 
   3   0   3      724.39      733.41     14.15 o 
   4   0   3     1745.10     1916.57     26.02 o 
   5   0   3        4.20        5.00      3.82 o 
   6   0   3       32.19       23.53      5.75 o 
   7   0   3      337.32      294.09     21.93 o 
   8   0   3        5.24       11.84      8.55 o 
   9   0   3       20.20       32.31     10.86 o 
  -9   1   3        1.58       21.25     10.09 o 
  -8   1   3       18.03       32.98     10.73 o 
  -7   1   3       66.34       64.67     12.90 o 
  -6   1   3      522.84      497.36     24.19 o 
  -5   1   3      278.73      254.27      8.72 o 
  -4   1   3       81.49       86.45      5.31 o 
  -3   1   3     1936.62     1966.34     25.41 o 
  -2   1   3     1179.51     1218.41     16.80 o 
  -1   1   3     3065.40     3082.82     28.15 o 
   0   1   3      500.07      436.34      6.69 o 
   1   1   3     3064.59     3024.48     32.02 o 
   2   1   3     1180.10     1192.94     20.01 o 
   3   1   3     1935.82     1953.30     24.26 o 
   4   1   3       81.37       83.21      4.92 o 
   5   1   3      278.93      240.16     10.72 o 
   6   1   3      522.75      503.91     21.38 o 
   7   1   3       66.33       53.03     11.64 o 
   8   1   3       18.12       15.04     11.29 o 
   9   1   3        1.58       13.11      9.60 o 
  -9   2   3        4.88       16.13     10.35 o 
  -8   2   3       20.09        9.24     10.51 o 
  -7   2   3       47.86       48.29     12.56 o 
  -6   2   3      101.50      114.07     15.11 o 
  -5   2   3       66.75       63.48      5.91 o 
  -4   2   3      819.35      794.26     11.59 o 
  -3   2   3      302.04      309.61      7.59 o 
  -2   2   3     1434.35     1429.46     18.46 o 
  -1   2   3     2961.05     3089.58     32.68 o 
   0   2   3    33517.88    28446.61    300.61 o 
   1   2   3     2959.74     3077.14     29.50 o 
   2   2   3     1434.29     1422.28     27.23 o 
   3   2   3      302.33      317.85     10.87 o 
   4   2   3      819.02      810.42     17.39 o 
   5   2   3       66.60       71.12      7.53 o 
   6   2   3      101.62      110.04     11.64 o 
   7   2   3       47.87       32.96     10.30 o 
   8   2   3       20.08       40.88     17.98 o 
   9   2   3        4.86       26.20     10.33 o 
  -9   3   3        8.52       16.17     17.83 o 
  -8   3   3      106.91      116.09     31.13 o 
  -7   3   3       25.40       36.84     12.07 o 
  -6   3   3       72.38       83.23     14.12 o 
  -5   3   3       49.11       46.87      8.53 o 
  -4   3   3      901.99      912.00     14.13 o 
  -3   3   3      322.43      329.21      7.07 o 
  -2   3   3      265.61      275.94     10.89 o 
  -1   3   3     5400.74     5230.92     53.70 o 
   0   3   3      821.58      841.35     20.51 o 
   1   3   3     5403.48     5247.31     47.99 o 
   2   3   3      266.23      269.84      7.73 o 
   3   3   3      323.14      305.44     10.19 o 
   4   3   3      900.18      945.08     22.90 o 
   5   3   3       49.04       40.52      6.34 o 
   6   3   3       72.14       83.93     11.18 o 
   7   3   3       25.38       38.62     11.42 o 
   8   3   3      106.96      120.74     18.32 o 
   9   3   3        8.50       21.44     18.83 o 
  -8   4   3        2.84        2.56     11.56 o 
  -7   4   3       14.99       17.80     11.37 o 
  -6   4   3      187.89      194.27     19.99 o 
  -5   4   3      118.26      132.71     11.95 o 
  -4   4   3      494.70      494.56     15.77 o 
  -3   4   3      671.89      710.97     14.81 o 
  -2   4   3      910.76      850.93     20.28 o 
  -1   4   3     1448.57     1451.90     21.28 o 
   0   4   3       20.82       20.83      4.66 o 
   1   4   3     1446.92     1533.98     20.92 o 
   2   4   3      911.46      874.87     15.03 o 
   3   4   3      671.42      702.62     13.94 o 
   4   4   3      494.81      515.22     12.01 o 
   5   4   3      118.30      114.25      9.21 o 
   6   4   3      187.93      184.45     15.00 o 
   7   4   3       15.03       22.45     10.46 o 
   8   4   3        2.87        4.73     10.63 o 
  -8   5   3       33.41       55.29     15.21 o 
  -7   5   3       81.65       69.82     15.05 o 
  -6   5   3      161.96      156.82     14.35 o 
  -5   5   3      247.16      255.67     16.06 o 
  -4   5   3       15.27       20.32      5.94 o 
  -3   5   3      499.41      448.32     12.99 o 
  -2   5   3     2232.96     2241.21     30.95 o 
  -1   5   3     1461.15     1505.58     27.11 o 
   0   5   3      854.17      780.52     17.55 o 
   1   5   3     1462.08     1546.77     23.16 o 
   2   5   3     2232.74     2225.34     35.87 o 
   3   5   3      499.21      461.33     11.13 o 
   4   5   3       15.14       20.08      5.70 o 
   5   5   3      246.98      229.23     12.10 o 
   6   5   3      161.91      161.35     14.72 o 
   7   5   3       81.48       90.33     15.26 o 
   8   5   3       33.46       60.88     14.88 o 
  -8   6   3      113.39      132.58     22.19 o 
  -7   6   3      139.37      153.49     21.33 o 
  -6   6   3      116.93      117.68     13.35 o 
  -5   6   3      308.43      282.66     26.53 o 
  -4   6   3       38.99       29.77      8.78 o 
  -3   6   3       62.76       72.64      8.04 o 
  -2   6   3      663.96      668.70     16.87 o 
  -1   6   3      201.78      213.38     11.20 o 
   0   6   3      294.59      247.86     11.69 o 
   1   6   3      201.57      192.19     11.87 o 
   2   6   3      664.12      648.73     13.58 o 
   3   6   3       62.58       67.35      9.76 o 
   4   6   3       39.16       34.51      7.04 o 
   5   6   3      308.95      323.38     14.63 o 
   6   6   3      117.13      126.45     14.27 o 
   7   6   3      139.21      140.42     17.60 o 
   8   6   3      113.57      129.74     32.80 o 
  -8   7   3        1.75      -14.93     16.87 o 
  -7   7   3       65.57       89.35     17.78 o 
  -6   7   3        9.13        6.06      7.70 o 
  -5   7   3      214.85      209.28     16.76 o 
  -4   7   3       60.56       60.53     10.90 o 
  -3   7   3       14.97       14.75      6.70 o 
  -2   7   3      830.64      828.15     19.39 o 
  -1   7   3      217.95      242.34     15.01 o 
   0   7   3       25.12       28.95      6.61 o 
   1   7   3      218.19      243.86     11.59 o 
   2   7   3      830.36      807.01     16.70 o 
   3   7   3       14.94       15.35      6.34 o 
   4   7   3       60.80       48.17      8.42 o 
   5   7   3      214.88      199.15     16.82 o 
   6   7   3        9.09       18.83      8.89 o 
   7   7   3       65.41       91.59     13.73 o 
   8   7   3        1.74        2.32     10.66 o 
  -7   8   3       16.61       32.73     14.64 o 
  -6   8   3       32.14       35.01     11.12 o 
  -5   8   3      127.15      137.85     15.13 o 
  -4   8   3       87.26       83.67     20.71 o 
  -3   8   3      538.32      501.53     17.36 o 
  -2   8   3      198.36      199.13     14.27 o 
  -1   8   3       78.25       92.55     10.70 o 
   0   8   3       37.06       51.65      8.66 o 
   1   8   3       78.04       87.31      9.31 o 
   2   8   3      198.44      213.94     14.87 o 
   3   8   3      538.00      514.35     17.46 o 
   4   8   3       87.16       91.19     11.11 o 
   5   8   3      127.08      121.35     14.45 o 
   6   8   3       32.20       42.08     10.89 o 
   7   8   3       16.58       40.31     10.85 o 
  -7   9   3        0.18       -8.18     10.34 o 
  -6   9   3       84.86      101.85     15.21 o 
  -5   9   3       28.54       36.75     10.77 o 
  -4   9   3        6.92       12.17      9.58 o 
  -3   9   3      126.95      119.16     11.96 o 
  -2   9   3      201.52      178.50     15.30 o 
  -1   9   3      309.42      300.62     16.61 o 
   0   9   3      219.03      183.26     13.15 o 
   1   9   3      308.85      272.82     17.68 o 
   2   9   3      201.11      168.53     18.04 o 
   3   9   3      127.13      121.36     12.01 o 
   4   9   3        6.95        9.63      8.02 o 
   5   9   3       28.59       25.32     10.05 o 
   6   9   3       84.86       81.74     13.92 o 
   7   9   3        0.18        9.87     21.32 o 
  -7  10   3        5.10       -5.57     14.19 o 
  -6  10   3       41.43       52.46     13.04 o 
  -5  10   3        3.59        4.22      9.42 o 
  -4  10   3      125.19      139.49     15.88 o 
  -3  10   3       26.66       12.35     13.26 o 
  -2  10   3       12.32        7.66      9.48 o 
  -1  10   3       29.04       23.83     11.48 o 
   0  10   3       87.65       98.70      9.58 o 
   1  10   3       28.87       33.71      9.76 o 
   2  10   3       12.35       25.47      9.33 o 
   3  10   3       26.68       26.83      8.64 o 
   4  10   3      125.10      141.29     13.23 o 
   5  10   3        3.60       13.10      9.19 o 
   6  10   3       41.37       73.63     14.28 o 
   7  10   3        5.09        9.68     10.28 o 
  -6  11   3       19.83       16.13     11.10 o 
  -5  11   3       12.55       12.16     10.47 o 
  -4  11   3      208.62      196.66     18.53 o 
  -3  11   3       34.12       36.11     11.37 o 
  -2  11   3        2.09       -2.32      8.43 o 
  -1  11   3      158.14      125.41     14.09 o 
   0  11   3       10.00        2.71      9.83 o 
   1  11   3      158.20      141.27     22.98 o 
   2  11   3        2.10        9.72     12.82 o 
   3  11   3       34.12       30.47     10.49 o 
   4  11   3      208.62      194.29     15.53 o 
   5  11   3       12.55       16.01      9.27 o 
   6  11   3       19.79       32.46     11.75 o 
  -6  12   3        5.38       17.68     11.63 o 
  -5  12   3        0.43       -0.24     10.29 o 
  -4  12   3        1.21       -1.29     11.54 o 
  -3  12   3        9.22       13.74     13.44 o 
  -2  12   3        3.41        2.73      9.19 o 
  -1  12   3      108.06      111.60     14.00 o 
   0  12   3      101.87       79.75     17.56 o 
   1  12   3      108.16      137.33     14.31 o 
   2  12   3        3.42       21.58      9.82 o 
   3  12   3        9.27       16.53      9.53 o 
   4  12   3        1.22       33.45     12.95 o 
   5  12   3        0.43       10.56     10.56 o 
   6  12   3        5.37       24.61     13.83 o 
  -5  13   3       25.90       47.20     24.07 o 
  -4  13   3       17.08       30.88     26.93 o 
  -3  13   3      224.02      212.07     24.26 o 
  -2  13   3        5.46       -5.90      8.37 o 
  -1  13   3      170.04      168.40     21.74 o 
   0  13   3      285.44      261.51     24.92 o 
   1  13   3      170.12      159.54     16.08 o 
   2  13   3        5.51       12.60      8.34 o 
   3  13   3      223.89      219.87     19.67 o 
   4  13   3       17.10       41.47     13.84 o 
   5  13   3       25.93       36.87     13.15 o 
  -4  14   3        3.33       10.96     14.60 o 
  -3  14   3        2.15        2.60     15.59 o 
  -2  14   3        4.71       14.15     10.40 o 
  -1  14   3       31.12       31.51     16.22 o 
   0  14   3        2.03        6.32     13.91 o 
   1  14   3       31.09       27.90     15.67 o 
   2  14   3        4.72       11.15      8.23 o 
   3  14   3        2.15       15.63      9.81 o 
   4  14   3        3.35        9.26     11.75 o 
  -2  15   3        1.28       12.63     14.93 o 
  -1  15   3       37.47       54.52     16.35 o 
   0  15   3       15.45        6.28     13.33 o 
   1  15   3       37.47       29.87     15.93 o 
   2  15   3        1.26       14.50     13.51 o 
   0   0   4     1243.81     1239.62     16.50 o 
   1   0   4     7640.13     7577.77     75.22 o 
   2   0   4     2439.07     2496.54     32.43 o 
   3   0   4        2.67        2.24      3.04 o 
   4   0   4      130.06      129.59      9.05 o 
   5   0   4       49.02       48.77      7.29 o 
   6   0   4      127.92      110.41      8.30 o 
   7   0   4      388.87      354.94     22.67 o 
   8   0   4       32.55       33.48     11.05 o 
   9   0   4        0.00       15.54      9.53 o 
  -9   1   4        5.71        6.32      8.72 o 
  -8   1   4       34.30       44.40     15.77 o 
  -7   1   4      176.45      166.32     18.00 o 
  -6   1   4       71.94       61.90      9.43 o 
  -5   1   4       98.01      113.74      7.53 o 
  -4   1   4       71.40       78.86      6.04 o 
  -3   1   4     1130.31     1190.85     18.20 o 
  -2   1   4     3150.29     3274.85     35.60 o 
  -1   1   4      609.00      656.15      8.51 o 
   0   1   4     1436.35     1355.36     14.37 o 
   1   1   4      607.17      648.95     10.47 o 
   2   1   4     3146.16     3210.33     43.22 o 
   3   1   4     1130.28     1198.68     26.51 o 
   4   1   4       70.97       71.95      4.85 o 
   5   1   4       97.95      102.44      8.18 o 
   6   1   4       72.03       68.14      8.48 o 
   7   1   4      176.46      190.19     18.17 o 
   8   1   4       34.30       30.50     10.74 o 
   9   1   4        5.73       13.74      9.86 o 
  -9   2   4       16.70       37.70     12.02 o 
  -8   2   4       25.44       25.96     11.66 o 
  -7   2   4      226.19      213.91     20.48 o 
  -6   2   4      147.58      160.27     16.75 o 
  -5   2   4      176.07      174.99      8.06 o 
  -4   2   4      104.63      106.09      4.35 o 
  -3   2   4      760.41      793.48     14.98 o 
  -2   2   4       28.64       24.15      3.29 o 
  -1   2   4     1380.21     1362.04     22.48 o 
   0   2   4     7197.97     6935.39     79.98 o 
   1   2   4     1380.56     1325.13     15.75 o 
   2   2   4       28.58       26.68      3.93 o 
   3   2   4      760.50      807.50     23.02 o 
   4   2   4      105.05      117.26      9.84 o 
   5   2   4      176.34      173.80     13.24 o 
   6   2   4      147.44      146.58     12.70 o 
   7   2   4      226.27      240.54     20.56 o 
   8   2   4       25.50       29.08     16.37 o 
   9   2   4       16.74       24.87     10.09 o 
  -9   3   4       12.46       20.65     17.78 o 
  -8   3   4       23.36        8.46     22.59 o 
  -7   3   4      101.61      131.81     17.50 o 
  -6   3   4      212.48      242.64     23.93 o 
  -5   3   4      565.54      540.37     18.48 o 
  -4   3   4      163.38      173.61      6.12 o 
  -3   3   4     1197.54     1330.73     19.56 o 
  -2   3   4     2599.94     2694.03     47.95 o 
  -1   3   4      111.42       99.23      5.77 o 
   0   3   4       16.01       23.61      5.13 o 
   1   3   4      111.41      112.79      4.97 o 
   2   3   4     2597.34     2671.32     32.19 o 
   3   3   4     1197.61     1329.84     20.86 o 
   4   3   4      163.43      180.92     14.47 o 
   5   3   4      565.65      546.32     13.93 o 
   6   3   4      212.68      224.07     15.81 o 
   7   3   4      101.68      104.02     15.83 o 
   8   3   4       23.37       22.89     18.07 o 
   9   3   4       12.39       17.80     16.46 o 
  -8   4   4      142.14      177.17     22.44 o 
  -7   4   4       50.81       56.15     14.32 o 
  -6   4   4      211.98      194.36     19.31 o 
  -5   4   4      278.29      274.76     18.18 o 
  -4   4   4      260.39      271.48     13.24 o 
  -3   4   4      630.13      715.17     14.72 o 
  -2   4   4      150.14      156.84      8.13 o 
  -1   4   4     4191.62     4142.44     46.02 o 
   0   4   4     2975.16     3036.90     41.44 o 
   1   4   4     4193.04     4233.47     46.09 o 
   2   4   4      150.33      146.68      5.32 o 
   3   4   4      630.34      705.57     14.50 o 
   4   4   4      260.99      263.71     11.64 o 
   5   4   4      278.38      255.92     12.00 o 
   6   4   4      211.80      194.97     18.31 o 
   7   4   4       50.83       54.58     10.37 o 
   8   4   4      142.12      140.17     28.55 o 
  -8   5   4       52.51       63.58     16.28 o 
  -7   5   4       16.43       33.02     12.30 o 
  -6   5   4      203.52      204.67     15.74 o 
  -5   5   4      164.63      161.48     23.29 o 
  -4   5   4      140.40      135.52     11.79 o 
  -3   5   4      278.48      283.60     14.69 o 
  -2   5   4      277.37      282.93     10.34 o 
  -1   5   4      148.62      168.33      9.80 o 
   0   5   4     1705.33     1702.60     28.64 o 
   1   5   4      148.74      166.88      7.77 o 
   2   5   4      277.32      300.79      8.42 o 
   3   5   4      278.83      267.52     11.79 o 
   4   5   4      140.25      161.67     16.11 o 
   5   5   4      164.43      156.42     10.90 o 
   6   5   4      203.42      210.50     19.74 o 
   7   5   4       16.35       40.28      9.94 o 
   8   5   4       52.56       57.39     15.53 o 
  -8   6   4      101.45      129.99     21.83 o 
  -7   6   4       58.98       57.19     15.09 o 
  -6   6   4       38.23       54.93     11.40 o 
  -5   6   4      202.36      231.48     16.46 o 
  -4   6   4       55.03       51.62      9.53 o 
  -3   6   4      381.28      359.87     12.94 o 
  -2   6   4       83.65       77.96      8.15 o 
  -1   6   4      563.17      531.30     16.45 o 
   0   6   4        5.88       13.24      5.64 o 
   1   6   4      562.25      545.00     13.45 o 
   2   6   4       83.62       80.49      6.12 o 
   3   6   4      380.35      383.19     15.49 o 
   4   6   4       55.10       56.16      7.93 o 
   5   6   4      202.38      208.89     13.00 o 
   6   6   4       38.15       46.98     10.21 o 
   7   6   4       58.96       79.00     12.77 o 
   8   6   4      101.45      118.16     26.05 o 
  -8   7   4        8.50       -6.26     13.04 o 
  -7   7   4       17.78        9.90     12.06 o 
  -6   7   4       55.32       57.80     11.38 o 
  -5   7   4      465.06      420.60     20.43 o 
  -4   7   4        8.65        5.87      8.47 o 
  -3   7   4       80.85       85.03      9.42 o 
  -2   7   4      122.42      130.07      9.71 o 
  -1   7   4      316.21      348.54     14.93 o 
   0   7   4       58.13       56.40      7.96 o 
   1   7   4      315.90      321.19     18.11 o 
   2   7   4      122.46      116.81     10.25 o 
   3   7   4       80.81       96.12     18.58 o 
   4   7   4        8.68        0.87      6.20 o 
   5   7   4      464.74      432.69     17.07 o 
   6   7   4       55.44       52.05     11.07 o 
   7   7   4       17.84       54.44     11.07 o 
   8   7   4        8.52       -0.92     10.23 o 
  -7   8   4        9.65        4.43     12.40 o 
  -6   8   4       31.57       52.15     11.57 o 
  -5   8   4      171.05      170.75     16.01 o 
  -4   8   4      298.41      307.97     19.19 o 
  -3   8   4       65.08       74.97     10.07 o 
  -2   8   4      295.91      294.45     15.59 o 
  -1   8   4      166.10      163.16     12.75 o 
   0   8   4        1.93       -0.64      6.25 o 
   1   8   4      166.09      159.47     11.41 o 
   2   8   4      295.79      261.61     15.88 o 
   3   8   4       65.04       74.77     11.73 o 
   4   8   4      298.47      258.38     14.86 o 
   5   8   4      171.00      141.54     15.32 o 
   6   8   4       31.51       45.90     10.78 o 
   7   8   4        9.67       11.56     15.82 o 
  -7   9   4        3.11        1.30     14.63 o 
  -6   9   4        3.86       10.31     15.22 o 
  -5   9   4       19.90       21.11      9.33 o 
  -4   9   4      153.94      125.67     14.70 o 
  -3   9   4       44.85       54.07     10.20 o 
  -2   9   4      285.22      282.58     17.68 o 
  -1   9   4      188.68      176.03     14.31 o 
   0   9   4      118.28      150.09     12.82 o 
   1   9   4      188.31      169.94     12.60 o 
   2   9   4      285.33      268.34     21.34 o 
   3   9   4       45.07       49.96      9.56 o 
   4   9   4      154.01      147.60     12.93 o 
   5   9   4       19.87       25.33     10.06 o 
   6   9   4        3.88       11.43     16.61 o 
   7   9   4        3.09       12.13      9.69 o 
  -7  10   4        8.42       -8.60     12.47 o 
  -6  10   4        7.53       17.79     10.60 o 
  -5  10   4        1.40       -5.49     13.21 o 
  -4  10   4       54.00       68.93     12.63 o 
  -3  10   4       66.85       57.20     12.51 o 
  -2  10   4      391.07      384.31     27.12 o 
  -1  10   4       64.13       66.55     12.00 o 
   0  10   4        8.40        6.64      8.99 o 
   1  10   4       64.08       68.96     16.22 o 
   2  10   4      391.66      376.21     19.95 o 
   3  10   4       66.87       77.46     12.82 o 
   4  10   4       53.91       72.04     10.92 o 
   5  10   4        1.39       13.46     10.09 o 
   6  10   4        7.52       32.81     15.75 o 
   7  10   4        8.38       23.85     19.01 o 
  -6  11   4       20.70       20.39     12.22 o 
  -5  11   4       36.56       29.94     17.72 o 
  -4  11   4       22.71       16.06     10.54 o 
  -3  11   4      155.37      162.72     48.03 o 
  -2  11   4       95.78       84.28     13.24 o 
  -1  11   4      113.87      105.08     13.50 o 
   0  11   4      204.71      202.03     12.52 o 
   1  11   4      113.89      107.16     13.11 o 
   2  11   4       95.91       94.38     12.60 o 
   3  11   4      155.07      149.68     20.30 o 
   4  11   4       22.75       25.31      9.21 o 
   5  11   4       36.60       38.76     14.16 o 
   6  11   4       20.75       23.58     10.77 o 
  -5  12   4       13.13       15.56     14.55 o 
  -4  12   4       29.55       24.63     15.34 o 
  -3  12   4       59.94      105.09     19.61 o 
  -2  12   4       20.01        7.52     10.03 o 
  -1  12   4       56.74       52.61     11.87 o 
   0  12   4       55.09       58.47     20.50 o 
   1  12   4       56.80       76.99     14.61 o 
   2  12   4       20.04       11.44     15.71 o 
   3  12   4       59.94       52.14     12.16 o 
   4  12   4       29.60       44.02     10.33 o 
   5  12   4       13.10       30.01     10.65 o 
  -5  13   4        8.24       22.23     15.12 o 
  -4  13   4        5.20        5.71     17.64 o 
  -3  13   4       28.01       41.03     15.48 o 
  -2  13   4       38.07       34.67     15.82 o 
  -1  13   4        0.36       15.52     14.24 o 
   0  13   4       15.11       23.19     14.53 o 
   1  13   4        0.36       13.65     10.65 o 
   2  13   4       38.13       58.05     11.41 o 
   3  13   4       27.94       29.86     10.93 o 
   4  13   4        5.20       27.60     12.50 o 
   5  13   4        8.23       30.03     11.58 o 
  -4  14   4       18.11       16.63     16.83 o 
  -3  14   4       44.87       60.76     17.93 o 
  -2  14   4       57.30       68.53     13.90 o 
  -1  14   4        1.62        3.41     13.71 o 
   0  14   4      100.97       67.16     18.17 o 
   1  14   4        1.63       -7.82     13.56 o 
   2  14   4       57.20       83.02     15.75 o 
   3  14   4       44.90       57.71     12.86 o 
   4  14   4       18.14       36.18     14.38 o 
  -2  15   4        3.58        6.20     16.53 o 
  -1  15   4       12.06       19.88     14.90 o 
   0  15   4        3.31       10.54     13.13 o 
   1  15   4       12.06       33.12     16.31 o 
   2  15   4        3.56        1.49     13.02 o 
   1   0   5      530.21      509.07      9.17 o 
   2   0   5       37.49       46.58      5.60 o 
   3   0   5       21.12       14.75      3.60 o 
   4   0   5      827.83      846.51     20.43 o 
   5   0   5      507.49      465.88     15.84 o 
   6   0   5      211.87      217.79     10.69 o 
   7   0   5        1.39        4.77      6.35 o 
   8   0   5        2.90       -1.49      6.30 o 
   9   0   5        2.74       13.66     14.47 o 
  -9   1   5       40.66       31.52     11.22 o 
  -8   1   5       29.97       47.95     11.85 o 
  -7   1   5      857.31      784.51     32.58 o 
  -6   1   5      248.78      237.79     14.24 o 
  -5   1   5      118.85      113.09      8.03 o 
  -4   1   5      265.31      268.93     11.03 o 
  -3   1   5     3056.03     3298.44     38.11 o 
  -2   1   5     1258.90     1306.89     26.83 o 
  -1   1   5      168.83      171.33      4.66 o 
   0   1   5      379.41      357.17      6.39 o 
   1   1   5      169.17      153.53      9.05 o 
   2   1   5     1258.37     1245.20     26.86 o 
   3   1   5     3054.93     3305.90     46.11 o 
   4   1   5      265.58      298.69     12.24 o 
   5   1   5      119.13      121.96      8.82 o 
   6   1   5      249.01      240.84     12.90 o 
   7   1   5      857.08      856.71     32.96 o 
   8   1   5       29.92       32.82     12.81 o 
   9   1   5       40.63       50.36     20.00 o 
  -9   2   5        0.70       16.96      9.83 o 
  -8   2   5       27.17       31.94     13.23 o 
  -7   2   5      225.70      235.88     20.84 o 
  -6   2   5      131.69      114.12     11.64 o 
  -5   2   5       85.88       77.45      6.22 o 
  -4   2   5       32.40       32.30      5.33 o 
  -3   2   5      962.84     1020.88     17.68 o 
  -2   2   5     2296.51     2391.20     27.26 o 
  -1   2   5      581.11      534.40      9.79 o 
   0   2   5      482.36      489.45     10.07 o 
   1   2   5      581.46      551.10      9.56 o 
   2   2   5     2296.41     2341.82     36.41 o 
   3   2   5      963.08     1052.22     21.47 o 
   4   2   5       32.31       27.33      6.34 o 
   5   2   5       85.53       81.90      8.24 o 
   6   2   5      132.01      113.40     11.94 o 
   7   2   5      225.66      223.58     41.89 o 
   8   2   5       27.20        9.72     14.41 o 
   9   2   5        0.70        0.27      8.99 o 
  -9   3   5        1.67        8.49     16.22 o 
  -8   3   5       31.89       35.47     13.15 o 
  -7   3   5       61.52       71.19     14.80 o 
  -6   3   5       35.85       17.61     10.33 o 
  -5   3   5      251.40      223.58     26.76 o 
  -4   3   5      906.06      915.06     18.90 o 
  -3   3   5      670.77      747.12     17.79 o 
  -2   3   5     2807.89     3005.46     34.58 o 
  -1   3   5       52.55       60.41      6.24 o 
   0   3   5       54.13       46.67      5.58 o 
   1   3   5       52.46       50.15      4.03 o 
   2   3   5     2809.68     3008.42     31.31 o 
   3   3   5      672.78      758.31     15.37 o 
   4   3   5      905.26      913.89     18.57 o 
   5   3   5      251.84      245.61     10.41 o 
   6   3   5       35.89       31.88      8.63 o 
   7   3   5       61.44       91.32     11.54 o 
   8   3   5       31.90       43.95     12.95 o 
   9   3   5        1.68        4.98     15.58 o 
  -8   4   5       52.25       54.32     15.24 o 
  -7   4   5      146.74      143.64     18.90 o 
  -6   4   5       20.58       11.85     10.62 o 
  -5   4   5        4.44       -4.12      6.75 o 
  -4   4   5      103.85       93.67      9.71 o 
  -3   4   5      250.77      248.13      9.16 o 
  -2   4   5     2098.35     2100.29     30.63 o 
  -1   4   5     3212.32     3341.47     45.66 o 
   0   4   5      862.07      908.49     24.11 o 
   1   4   5     3211.15     3375.81     34.90 o 
   2   4   5     2099.46     2081.61     24.09 o 
   3   4   5      251.03      246.55      9.18 o 
   4   4   5      103.40      108.73      9.08 o 
   5   4   5        4.42       -3.77      4.84 o 
   6   4   5       20.56       20.22      8.27 o 
   7   4   5      146.66      147.63     14.78 o 
   8   4   5       52.27       89.70     35.27 o 
  -8   5   5       84.45       59.71     17.83 o 
  -7   5   5      190.54      197.08     21.87 o 
  -6   5   5       90.11       74.86     18.64 o 
  -5   5   5      206.80      205.70     14.85 o 
  -4   5   5      529.95      491.57     22.81 o 
  -3   5   5      608.47      608.91     27.09 o 
  -2   5   5     1585.51     1674.45     25.63 o 
  -1   5   5     2944.73     3152.05     45.53 o 
   0   5   5      523.68      487.87     14.36 o 
   1   5   5     2946.76     3213.78     38.85 o 
   2   5   5     1586.18     1713.13     21.54 o 
   3   5   5      608.17      622.56     14.26 o 
   4   5   5      530.31      521.32     17.77 o 
   5   5   5      207.12      186.15     11.72 o 
   6   5   5       90.01       73.16     11.46 o 
   7   5   5      190.52      190.77     16.83 o 
   8   5   5       84.32      108.31     26.49 o 
  -8   6   5       13.11        8.69     12.67 o 
  -7   6   5       74.80       51.62     15.07 o 
  -6   6   5       30.59       27.96     16.50 o 
  -5   6   5      150.55      141.08     13.92 o 
  -4   6   5       97.10      107.46     15.83 o 
  -3   6   5        1.66        4.85      5.44 o 
  -2   6   5       69.65      108.01      8.43 o 
  -1   6   5      925.99      921.17     21.82 o 
   0   6   5        4.44        3.14      5.47 o 
   1   6   5      926.37      948.75     18.33 o 
   2   6   5       69.85      114.92     10.82 o 
   3   6   5        1.65        9.01      6.53 o 
   4   6   5       97.62      105.34     11.33 o 
   5   6   5      150.75      168.24     12.18 o 
   6   6   5       30.53       48.24     10.29 o 
   7   6   5       74.92       79.51     13.10 o 
   8   6   5       13.13       13.38     17.85 o 
  -8   7   5       12.57        9.69     13.13 o 
  -7   7   5       21.44       16.96     14.54 o 
  -6   7   5        9.54       15.41      9.31 o 
  -5   7   5      302.11      281.28     18.27 o 
  -4   7   5       59.99       50.79     11.12 o 
  -3   7   5      415.10      398.54     14.98 o 
  -2   7   5      134.43      165.30     12.50 o 
  -1   7   5      625.91      596.46     41.22 o 
   0   7   5      698.28      705.13     19.62 o 
   1   7   5      625.05      606.90     17.93 o 
   2   7   5      134.48      173.83      9.55 o 
   3   7   5      415.07      409.99     29.13 o 
   4   7   5       60.09       51.29     12.33 o 
   5   7   5      302.15      280.51     14.97 o 
   6   7   5        9.50       19.51      7.61 o 
   7   7   5       21.46       36.70     10.43 o 
   8   7   5       12.55       19.02     13.61 o 
  -7   8   5        2.47      -13.71      9.14 o 
  -6   8   5       14.75       27.21     10.17 o 
  -5   8   5      194.77      184.50     16.46 o 
  -4   8   5      178.68      173.58     15.94 o 
  -3   8   5      150.00      144.20     11.88 o 
  -2   8   5      949.08      918.51     25.72 o 
  -1   8   5      412.02      417.65     17.50 o 
   0   8   5       53.20       62.85      9.47 o 
   1   8   5      411.30      391.28     15.93 o 
   2   8   5      948.86      940.43     30.82 o 
   3   8   5      150.17      154.83     15.08 o 
   4   8   5      178.85      197.56     13.72 o 
   5   8   5      194.69      171.76     16.08 o 
   6   8   5       14.76       17.12     13.38 o 
   7   8   5        2.47       10.60      9.60 o 
  -7   9   5        8.05        1.05     23.33 o 
  -6   9   5       32.15       25.09     18.30 o 
  -5   9   5      366.17      351.21     21.61 o 
  -4   9   5       56.51       59.63     12.45 o 
  -3   9   5        4.17       13.62      8.22 o 
  -2   9   5       54.47       55.63     11.60 o 
  -1   9   5       40.08       56.59     11.08 o 
   0   9   5       89.65      102.55     11.60 o 
   1   9   5       39.95       54.66     10.11 o 
   2   9   5       54.65       56.80     14.93 o 
   3   9   5        4.16        5.71     10.13 o 
   4   9   5       56.51       52.52      9.77 o 
   5   9   5      366.11      408.35     22.85 o 
   6   9   5       32.12       37.09     10.06 o 
   7   9   5        8.04       36.77     11.29 o 
  -7  10   5       18.04       42.78     16.79 o 
  -6  10   5       27.82       24.98     16.74 o 
  -5  10   5       13.81       12.60     11.15 o 
  -4  10   5       19.45       26.28     10.94 o 
  -3  10   5       26.16       30.85     10.99 o 
  -2  10   5      200.62      194.34     16.38 o 
  -1  10   5       34.04       39.36     11.22 o 
   0  10   5      247.60      233.58     16.30 o 
   1  10   5       33.87       60.46     16.36 o 
   2  10   5      200.83      218.66     21.69 o 
   3  10   5       26.18       29.99      8.64 o 
   4  10   5       19.49       27.74      8.41 o 
   5  10   5       13.78       22.79      9.80 o 
   6  10   5       27.78       44.01     14.37 o 
   7  10   5       18.02       27.17     10.71 o 
  -6  11   5        7.62       16.80     11.70 o 
  -5  11   5       24.73       25.06     14.33 o 
  -4  11   5       61.99      100.31     19.07 o 
  -3  11   5        4.33        8.03     12.30 o 
  -2  11   5       20.87        3.43      9.56 o 
  -1  11   5       50.67       46.89     11.37 o 
   0  11   5       22.58       28.44     10.94 o 
   1  11   5       50.64       31.55     15.32 o 
   2  11   5       20.95       32.84      9.69 o 
   3  11   5        4.35       11.66      7.57 o 
   4  11   5       61.92       74.77     11.21 o 
   5  11   5       24.76       36.75     10.61 o 
   6  11   5        7.64       21.06     10.40 o 
  -5  12   5       14.33       13.88     11.44 o 
  -4  12   5      100.82       86.10     19.36 o 
  -3  12   5       61.32       66.34     17.23 o 
  -2  12   5        2.66        2.18      9.24 o 
  -1  12   5       70.19       62.45     12.42 o 
   0  12   5       53.81       56.44     16.20 o 
   1  12   5       70.17       64.07     11.17 o 
   2  12   5        2.67        3.15      5.64 o 
   3  12   5       61.41       90.70     13.61 o 
   4  12   5      100.79      106.34     13.07 o 
   5  12   5       14.36       31.57     10.33 o 
  -5  13   5        4.85       -5.75     20.18 o 
  -4  13   5       43.39       33.81     31.99 o 
  -3  13   5       37.28       39.88     16.16 o 
  -2  13   5       45.45       38.99     12.49 o 
  -1  13   5       11.18       20.50     14.98 o 
   0  13   5        4.23      -17.23     11.82 o 
   1  13   5       11.20       12.65     11.62 o 
   2  13   5       45.53       61.36     16.57 o 
   3  13   5       37.24       42.43     18.96 o 
   4  13   5       43.33       53.84     13.88 o 
   5  13   5        4.85       23.31      9.46 o 
  -4  14   5       12.03        2.30     15.90 o 
  -3  14   5       39.72       67.77     19.36 o 
  -2  14   5        3.33        8.57     10.98 o 
  -1  14   5       89.90      101.51     20.00 o 
   0  14   5        6.51       29.70     15.03 o 
   1  14   5       89.93      129.07     21.44 o 
   2  14   5        3.32        9.14     10.94 o 
   3  14   5       39.68       30.21     21.23 o 
   4  14   5       12.02       18.26     10.22 o 
  -2  15   5        4.94       -1.20     21.41 o 
  -1  15   5       21.15       26.92     25.74 o 
   0  15   5        0.29       14.85     13.75 o 
   1  15   5       21.20       31.72     17.78 o 
   2  15   5        4.93       -2.88     13.01 o 
   0   0   6     1199.66     1109.45     20.96 o 
   1   0   6     1819.17     1753.46     21.92 o 
   2   0   6     2809.38     2746.24     36.13 o 
   3   0   6      214.31      234.60      8.87 o 
   4   0   6      235.11      248.86      8.78 o 
   5   0   6       13.05       15.25      6.55 o 
   6   0   6      118.91      110.40      8.58 o 
   7   0   6       29.12       43.38      9.42 o 
   8   0   6        0.08        4.22      7.97 o 
   9   0   6        0.51       18.05     10.41 o 
  -9   1   6        5.16       -3.40      8.16 o 
  -8   1   6       14.01       27.80     15.15 o 
  -7   1   6       98.82       91.95     11.87 o 
  -6   1   6       67.91       77.89     21.15 o 
  -5   1   6       86.72       76.67      9.07 o 
  -4   1   6      288.11      278.16      9.34 o 
  -3   1   6     1875.28     2003.21     26.50 o 
  -2   1   6     2662.01     2448.31     29.00 o 
  -1   1   6     3063.61     3044.22     26.72 o 
   0   1   6    14309.18    13641.53    148.24 o 
   1   1   6     3061.47     3036.64     34.00 o 
   2   1   6     2662.50     2477.55     47.62 o 
   3   1   6     1875.23     2034.02     45.07 o 
   4   1   6      287.67      265.25     13.73 o 
   5   1   6       86.47      102.00     10.39 o 
   6   1   6       67.97       64.09      8.66 o 
   7   1   6       98.88      110.76     14.57 o 
   8   1   6       14.05       28.56      9.81 o 
   9   1   6        5.14       25.23     17.23 o 
  -9   2   6        1.69       16.85      9.21 o 
  -8   2   6       15.27       16.30     10.77 o 
  -7   2   6      248.43      252.59     31.23 o 
  -6   2   6      276.92      294.29     16.09 o 
  -5   2   6       42.68       48.07      6.13 o 
  -4   2   6     1269.32     1321.96     33.36 o 
  -3   2   6     1347.98     1459.53     22.13 o 
  -2   2   6     1722.61     1980.76     23.52 o 
  -1   2   6     1519.66     1577.30     21.15 o 
   0   2   6     2809.40     2905.08     33.48 o 
   1   2   6     1519.78     1553.32     18.61 o 
   2   2   6     1723.11     1929.94     22.87 o 
   3   2   6     1347.69     1403.12     26.53 o 
   4   2   6     1268.76     1353.75     27.58 o 
   5   2   6       42.56       52.62      9.04 o 
   6   2   6      277.34      267.03     15.83 o 
   7   2   6      248.12      266.94     16.80 o 
   8   2   6       15.24        1.46     12.48 o 
   9   2   6        1.70       24.26     11.10 o 
  -8   3   6       37.95       35.64     13.94 o 
  -7   3   6       50.65       73.51     14.83 o 
  -6   3   6      285.62      251.78     20.46 o 
  -5   3   6      456.55      377.42     15.81 o 
  -4   3   6       60.14       74.66      9.39 o 
  -3   3   6      363.51      344.07     19.96 o 
  -2   3   6       77.12       72.94      5.10 o 
  -1   3   6     2907.02     2939.77     47.04 o 
   0   3   6     1225.04     1205.97     22.73 o 
   1   3   6     2906.86     2953.79     30.93 o 
   2   3   6       76.77       78.12      5.10 o 
   3   3   6      363.52      374.02     11.13 o 
   4   3   6       60.15       68.55      8.11 o 
   5   3   6      457.05      411.58     14.08 o 
   6   3   6      285.70      271.91     13.23 o 
   7   3   6       50.73       68.64     13.34 o 
   8   3   6       37.93       41.57     24.35 o 
  -8   4   6       63.75       41.52     21.07 o 
  -7   4   6       10.48        2.23      9.98 o 
  -6   4   6       11.37       29.66     10.75 o 
  -5   4   6        4.12       -2.81      6.70 o 
  -4   4   6      129.85      134.30     12.04 o 
  -3   4   6      400.51      420.38     10.98 o 
  -2   4   6     1256.35     1327.16     20.48 o 
  -1   4   6       80.21       80.35      7.19 o 
   0   4   6      274.14      268.36     10.33 o 
   1   4   6       79.97       80.16      5.12 o 
   2   4   6     1256.86     1315.92     20.49 o 
   3   4   6      400.48      395.09     11.71 o 
   4   4   6      130.11      147.08      8.95 o 
   5   4   6        4.14        5.07      6.48 o 
   6   4   6       11.42       27.15      8.22 o 
   7   4   6       10.49       22.24      7.80 o 
   8   4   6       63.72       78.83     33.55 o 
  -8   5   6       40.93        9.66     12.58 o 
  -7   5   6       15.25       -5.50     21.61 o 
  -6   5   6       86.11       60.12     14.29 o 
  -5   5   6        4.98        5.29      8.29 o 
  -4   5   6        9.49       14.62      7.49 o 
  -3   5   6       36.71       64.47      6.79 o 
  -2   5   6     2500.01     2684.87     35.05 o 
  -1   5   6      943.43     1003.97     21.57 o 
   0   5   6      549.01      517.24     22.43 o 
   1   5   6      945.31      981.57     18.05 o 
   2   5   6     2501.04     2661.76     30.52 o 
   3   5   6       36.74       50.56      8.14 o 
   4   5   6        9.50       13.62      6.96 o 
   5   5   6        4.98       13.93      7.45 o 
   6   5   6       85.91       85.74     12.07 o 
   7   5   6       15.31       11.57      7.49 o 
   8   5   6       40.93       52.46     16.00 o 
  -8   6   6       58.06       56.22     16.32 o 
  -7   6   6        0.25        0.31     10.84 o 
  -6   6   6       37.39       30.70     11.98 o 
  -5   6   6      105.92      114.87     16.06 o 
  -4   6   6       46.72       53.85     10.52 o 
  -3   6   6       35.24       43.49      7.25 o 
  -2   6   6     1112.62     1113.93     21.31 o 
  -1   6   6       47.98       62.07      8.22 o 
   0   6   6       52.79       83.09      8.58 o 
   1   6   6       47.79       59.86      6.60 o 
   2   6   6     1111.50     1048.95     19.47 o 
   3   6   6       35.42       49.92      6.17 o 
   4   6   6       46.67       41.78      9.18 o 
   5   6   6      105.97      104.10     12.08 o 
   6   6   6       37.46       46.31     10.09 o 
   7   6   6        0.25        8.32      7.20 o 
   8   6   6       58.12       40.23     31.28 o 
  -8   7   6       11.35       10.92     12.57 o 
  -7   7   6        4.55        3.11     11.83 o 
  -6   7   6       28.05       26.87     15.40 o 
  -5   7   6       11.14        1.99     11.35 o 
  -4   7   6      130.72      121.48     13.47 o 
  -3   7   6      155.58      145.31     12.58 o 
  -2   7   6      199.94      224.37     14.01 o 
  -1   7   6        0.28        3.63      6.13 o 
   0   7   6       70.32       45.79     11.57 o 
   1   7   6        0.28       -0.37      5.77 o 
   2   7   6      199.99      215.99     10.47 o 
   3   7   6      155.53      146.54     13.20 o 
   4   7   6      130.64      124.12     12.91 o 
   5   7   6       11.13       18.63      7.46 o 
   6   7   6       28.02       28.54      9.18 o 
   7   7   6        4.55       23.02     12.77 o 
   8   7   6       11.36       12.30     11.61 o 
  -7   8   6       13.26       19.45     25.84 o 
  -6   8   6      126.12      112.45     15.10 o 
  -5   8   6        0.24       -5.23      7.93 o 
  -4   8   6      155.06      140.98     14.87 o 
  -3   8   6       89.13       99.00     10.61 o 
  -2   8   6      263.45      303.43     27.20 o 
  -1   8   6       64.02       67.12     10.28 o 
   0   8   6        3.89       -1.63      6.75 o 
   1   8   6       64.05       62.44      9.51 o 
   2   8   6      263.46      298.84     17.31 o 
   3   8   6       89.05       71.13     11.71 o 
   4   8   6      155.38      137.78     14.36 o 
   5   8   6        0.24        3.91      6.45 o 
   6   8   6      126.06      160.92     17.13 o 
   7   8   6       13.27       30.22     13.09 o 
  -7   9   6       32.87       27.76     15.58 o 
  -6   9   6        6.60       10.45     13.22 o 
  -5   9   6        1.72       18.26      9.91 o 
  -4   9   6      208.11      195.70     17.04 o 
  -3   9   6      172.67      187.12     13.71 o 
  -2   9   6       30.32       44.16     11.00 o 
  -1   9   6       14.12       16.33      9.35 o 
   0   9   6       19.96       23.09      8.97 o 
   1   9   6       14.07       17.25      9.02 o 
   2   9   6       30.54       40.09     14.33 o 
   3   9   6      172.79      169.77     15.79 o 
   4   9   6      207.75      215.02     14.40 o 
   5   9   6        1.75        5.37     11.89 o 
   6   9   6        6.61       16.26      8.94 o 
   7   9   6       32.84       49.22     11.62 o 
  -7  10   6        5.44       -0.07     14.30 o 
  -6  10   6        5.66        9.72     10.61 o 
  -5  10   6       80.53       70.50     13.83 o 
  -4  10   6      187.40      196.93     18.89 o 
  -3  10   6      204.70      203.03     22.26 o 
  -2  10   6       14.17       19.58     10.70 o 
  -1  10   6      301.38      260.73     17.59 o 
   0  10   6       35.04       54.94     11.24 o 
   1  10   6      301.85      252.66     22.67 o 
   2  10   6       14.28       24.75     15.00 o 
   3  10   6      204.73      223.85     17.83 o 
   4  10   6      187.68      198.36     14.98 o 
   5  10   6       80.58       88.22     14.22 o 
   6  10   6        5.65       20.60      9.88 o 
   7  10   6        5.46       19.68     16.98 o 
  -6  11   6        0.24       -1.78     15.29 o 
  -5  11   6        3.84       -4.54     10.44 o 
  -4  11   6       14.84       10.93     13.29 o 
  -3  11   6       98.71       88.61     18.32 o 
  -2  11   6       59.07       56.54     11.95 o 
  -1  11   6        8.83       12.65      9.66 o 
   0  11   6      105.25       91.18     13.06 o 
   1  11   6        8.83       22.98     14.28 o 
   2  11   6       59.05       55.01     16.16 o 
   3  11   6       98.80      101.50     13.38 o 
   4  11   6       14.75       22.45      8.41 o 
   5  11   6        3.88       10.03      9.29 o 
   6  11   6        0.23       29.00     10.04 o 
  -5  12   6       12.27        2.87     25.81 o 
  -4  12   6        8.00        1.70     25.29 o 
  -3  12   6      101.24      130.95     31.57 o 
  -2  12   6       74.11       85.97     14.21 o 
  -1  12   6       38.98       48.10     11.67 o 
   0  12   6        7.56      -16.72     23.75 o 
   1  12   6       38.92       66.59     18.17 o 
   2  12   6       74.09       96.68     17.38 o 
   3  12   6      101.29      102.83     13.58 o 
   4  12   6        7.98       17.56      9.72 o 
   5  12   6       12.29       25.41      9.37 o 
  -5  13   6        0.61        3.32     14.55 o 
  -4  13   6        1.21       -6.49     12.51 o 
  -3  13   6       13.67       10.51     14.23 o 
  -2  13   6        3.41        3.85     16.77 o 
  -1  13   6       36.66       44.02     16.07 o 
   0  13   6       37.48       23.81     15.03 o 
   1  13   6       36.63       52.36     10.76 o 
   2  13   6        3.40       18.48      9.90 o 
   3  13   6       13.68       18.20      8.77 o 
   4  13   6        1.22        9.94     16.78 o 
   5  13   6        0.60       14.79     12.29 o 
  -4  14   6        7.84        3.24     15.85 o 
  -3  14   6       66.61       81.34     19.87 o 
  -2  14   6        6.35        6.24     15.25 o 
  -1  14   6        1.40        5.24     13.92 o 
   0  14   6       26.25       38.46     16.36 o 
   1  14   6        1.41        1.57     16.91 o 
   2  14   6        6.33       25.32     14.62 o 
   3  14   6       66.54       71.76     22.46 o 
   4  14   6        7.82       21.22     19.31 o 
  -2  15   6       15.00       36.55     27.50 o 
  -1  15   6       13.05       15.72     23.13 o 
   0  15   6        4.67        5.48     13.12 o 
   1  15   6       13.04       15.05     16.09 o 
   2  15   6       15.01       29.17     39.53 o 
   1   0   7       21.18       24.71      3.67 o 
   2   0   7       23.66       14.23      3.74 o 
   3   0   7     1501.84     1614.52     25.00 o 
   4   0   7      569.20      619.15     27.45 o 
   5   0   7       49.64       75.07     11.38 o 
   6   0   7       65.99       78.65      7.69 o 
   7   0   7      643.96      646.68     30.82 o 
   8   0   7       18.13       22.26     22.48 o 
   9   0   7        2.20        9.01     10.37 o 
  -9   1   7        1.03       17.94     11.46 o 
  -8   1   7       11.30       26.67     10.50 o 
  -7   1   7      126.88      120.90     13.40 o 
  -6   1   7       84.76       84.55     10.72 o 
  -5   1   7      147.55      169.64     11.96 o 
  -4   1   7      216.78      246.18      9.20 o 
  -3   1   7     4896.81     5320.27     56.49 o 
  -2   1   7      105.77      118.57      5.90 o 
  -1   1   7      257.70      252.46      5.32 o 
   0   1   7      982.23      936.41     12.52 o 
   1   1   7      257.57      247.25      7.54 o 
   2   1   7      105.64      100.42      7.74 o 
   3   1   7     4900.51     5161.78     85.98 o 
   4   1   7      216.44      224.54     12.18 o 
   5   1   7      147.58      137.39     11.72 o 
   6   1   7       84.84       78.40      9.02 o 
   7   1   7      126.93      157.90     13.10 o 
   8   1   7       11.35       12.24     23.12 o 
   9   1   7        1.03        9.59     10.33 o 
  -9   2   7       27.63       33.52     12.25 o 
  -8   2   7       38.93       15.76     11.44 o 
  -7   2   7      115.60      123.54     17.15 o 
  -6   2   7       18.45       27.92      8.41 o 
  -5   2   7       50.25       53.82      8.64 o 
  -4   2   7      640.73      661.91     19.48 o 
  -3   2   7     6147.91     6489.68     68.32 o 
  -2   2   7     2948.94     2999.02     33.46 o 
  -1   2   7      694.88      701.02     11.50 o 
   0   2   7       27.30       22.33      3.96 o 
   1   2   7      695.41      676.70     11.33 o 
   2   2   7     2948.95     3029.20     36.23 o 
   3   2   7     6149.42     6412.83     80.79 o 
   4   2   7      639.48      661.94     19.16 o 
   5   2   7       50.18       47.34      9.05 o 
   6   2   7       18.58       22.79      6.95 o 
   7   2   7      115.75      144.49     13.26 o 
   8   2   7       38.91       53.24     19.01 o 
   9   2   7       27.65       39.35     13.21 o 
  -8   3   7       32.37       47.97     15.35 o 
  -7   3   7      261.17      283.34     23.70 o 
  -6   3   7       39.34       45.03     12.25 o 
  -5   3   7      224.39      242.30     14.07 o 
  -4   3   7      564.48      566.73     17.35 o 
  -3   3   7     1026.48     1105.06     23.03 o 
  -2   3   7     2314.58     2577.14     30.67 o 
  -1   3   7      221.11      232.78      9.26 o 
   0   3   7        2.28        3.47      3.47 o 
   1   3   7      220.78      229.53      7.25 o 
   2   3   7     2313.80     2545.48     28.77 o 
   3   3   7     1027.37     1127.47     21.85 o 
   4   3   7      565.34      572.28     15.26 o 
   5   3   7      224.58      245.33     12.21 o 
   6   3   7       39.26       30.36      6.49 o 
   7   3   7      261.28      299.41     22.03 o 
   8   3   7       32.35       44.61     12.14 o 
  -8   4   7       44.96       45.91     26.99 o 
  -7   4   7       64.96       60.37     14.71 o 
  -6   4   7       20.30       18.33     10.52 o 
  -5   4   7      798.12      687.98     33.33 o 
  -4   4   7      239.19      257.38     13.32 o 
  -3   4   7     1502.36     1592.42     23.15 o 
  -2   4   7      952.14      959.19     16.77 o 
  -1   4   7     3576.53     3697.69     53.21 o 
   0   4   7       25.81       40.73      7.26 o 
   1   4   7     3579.85     3659.52     38.46 o 
   2   4   7      952.56      947.56     25.79 o 
   3   4   7     1504.41     1577.18     25.31 o 
   4   4   7      238.66      235.32     10.67 o 
   5   4   7      798.57      712.33     21.74 o 
   6   4   7       20.36       13.80      5.95 o 
   7   4   7       65.00       97.58     12.59 o 
   8   4   7       44.97       61.86     33.59 o 
  -8   5   7       50.74       35.51     18.20 o 
  -7   5   7       29.28       30.63     12.87 o 
  -6   5   7      112.51      124.04     18.01 o 
  -5   5   7      194.26      193.64     14.81 o 
  -4   5   7      504.79      470.52     18.28 o 
  -3   5   7       84.84       90.17      7.21 o 
  -2   5   7      715.22      707.78     16.73 o 
  -1   5   7     2968.53     3429.52     48.80 o 
   0   5   7      661.90      665.35     18.66 o 
   1   5   7     2965.89     3351.08     41.52 o 
   2   5   7      714.96      719.39     13.35 o 
   3   5   7       84.70       84.39      7.23 o 
   4   5   7      505.55      481.72     28.23 o 
   5   5   7      194.19      192.46     16.77 o 
   6   5   7      112.44      121.27     13.52 o 
   7   5   7       29.19       36.68     10.27 o 
   8   5   7       50.75       82.86     16.80 o 
  -8   6   7       10.67        1.94     12.58 o 
  -7   6   7       55.64       87.41     16.52 o 
  -6   6   7       22.53        9.89     10.82 o 
  -5   6   7       38.69       49.47     10.91 o 
  -4   6   7        6.38       18.78      8.48 o 
  -3   6   7      355.86      373.93     12.97 o 
  -2   6   7      340.48      324.76     11.79 o 
  -1   6   7     1099.19     1152.33     25.09 o 
   0   6   7        8.61        9.52      6.14 o 
   1   6   7     1098.60     1160.53     21.41 o 
   2   6   7      340.20      306.93     10.88 o 
   3   6   7      356.48      349.74     12.21 o 
   4   6   7        6.36       12.12      7.82 o 
   5   6   7       38.86       47.85     10.15 o 
   6   6   7       22.56       31.79      8.38 o 
   7   6   7       55.60       74.57     12.45 o 
   8   6   7       10.67       49.10     14.25 o 
  -8   7   7       47.25       40.27     15.77 o 
  -7   7   7        4.98      -13.36      9.79 o 
  -6   7   7        7.89        0.85     10.34 o 
  -5   7   7      597.38      526.85     22.22 o 
  -4   7   7       36.01       40.39     10.52 o 
  -3   7   7       15.12       17.56      7.35 o 
  -2   7   7      169.40      167.88     26.37 o 
  -1   7   7      785.32      788.38     21.77 o 
   0   7   7      425.97      454.14     18.87 o 
   1   7   7      785.39      797.54     21.30 o 
   2   7   7      169.73      172.62      9.87 o 
   3   7   7       15.13       19.52      8.48 o 
   4   7   7       35.97       34.62      9.53 o 
   5   7   7      597.83      530.02     24.52 o 
   6   7   7        7.90       19.55      8.38 o 
   7   7   7        4.99       13.85      8.38 o 
   8   7   7       47.28       78.21     17.06 o 
  -7   8   7        4.68        3.45     12.20 o 
  -6   8   7       11.62       20.18     10.06 o 
  -5   8   7       29.52       24.82      9.97 o 
  -4   8   7      174.50      165.55     15.79 o 
  -3   8   7       42.11       48.41      9.37 o 
  -2   8   7      294.37      281.04     24.10 o 
  -1   8   7      400.59      359.54     17.09 o 
   0   8   7        8.99        1.59      7.28 o 
   1   8   7      400.66      363.27     17.66 o 
   2   8   7      293.43      275.31     16.78 o 
   3   8   7       42.25       47.00     10.65 o 
   4   8   7      174.41      183.53     15.81 o 
   5   8   7       29.56       46.47      8.66 o 
   6   8   7       11.63       10.16      7.84 o 
   7   8   7        4.69       21.46     15.61 o 
  -7   9   7        9.58       -2.07     14.09 o 
  -6   9   7       10.81       22.28     10.87 o 
  -5   9   7      585.46      542.33     28.64 o 
  -4   9   7       33.92       44.34     11.91 o 
  -3   9   7      308.15      318.93     25.35 o 
  -2   9   7      392.98      367.59     18.94 o 
  -1   9   7      881.16      897.69     60.49 o 
   0   9   7       29.48       47.72     10.56 o 
   1   9   7      881.20      892.60     25.51 o 
   2   9   7      392.89      377.14     24.34 o 
   3   9   7      308.20      281.60     21.45 o 
   4   9   7       33.86       23.31     11.50 o 
   5   9   7      585.40      569.79     21.10 o 
   6   9   7       10.80       33.23     11.84 o 
   7   9   7        9.58       29.81     13.08 o 
  -6  10   7        4.26       -2.66     10.02 o 
  -5  10   7       32.49       43.34     16.02 o 
  -4  10   7        3.20        0.97      8.85 o 
  -3  10   7       30.64       46.90     21.64 o 
  -2  10   7       82.39      102.09     14.29 o 
  -1  10   7       66.39       85.97     13.19 o 
   0  10   7        0.97        6.00      9.30 o 
   1  10   7       66.39       86.19     17.08 o 
   2  10   7       82.18       75.18     16.68 o 
   3  10   7       30.59       34.61     11.43 o 
   4  10   7        3.18        1.26      5.92 o 
   5  10   7       32.53       48.09     11.39 o 
   6  10   7        4.29       30.81      9.86 o 
  -6  11   7       20.47       16.69     14.50 o 
  -5  11   7       67.46       65.43     13.57 o 
  -4  11   7        2.04       -7.51     12.41 o 
  -3  11   7       32.02       35.86     14.95 o 
  -2  11   7       10.09        8.57      9.73 o 
  -1  11   7      206.31      197.24     16.61 o 
   0  11   7      299.73      271.32     24.24 o 
   1  11   7      206.40      186.49     21.31 o 
   2  11   7       10.07       22.70     25.79 o 
   3  11   7       32.06       29.97     14.26 o 
   4  11   7        2.05       10.63      6.84 o 
   5  11   7       67.37       82.58     19.17 o 
   6  11   7       20.42       22.37     12.91 o 
  -5  12   7        7.54       25.76     15.20 o 
  -4  12   7       15.59        1.16     22.10 o 
  -3  12   7       33.98       65.09     17.35 o 
  -2  12   7       18.65       27.53     16.81 o 
  -1  12   7      208.15      200.78     17.27 o 
   0  12   7        5.32        6.53     13.40 o 
   1  12   7      208.25      201.55     22.60 o 
   2  12   7       18.72       27.22     36.61 o 
   3  12   7       34.02       59.16     11.41 o 
   4  12   7       15.65       31.82     10.93 o 
   5  12   7        7.54       14.66     17.84 o 
  -4  13   7       71.39       59.55     19.04 o 
  -3  13   7       94.52       85.41     21.01 o 
  -2  13   7       46.16       52.13     13.50 o 
  -1  13   7        1.12        3.53     13.51 o 
   0  13   7       97.78       74.30     18.04 o 
   1  13   7        1.10       23.07      7.34 o 
   2  13   7       46.20       62.21     11.54 o 
   3  13   7       94.43      113.69     15.55 o 
   4  13   7       71.35      101.20     18.65 o 
  -3  14   7       98.43      102.72     22.02 o 
  -2  14   7        4.74       -2.39     16.99 o 
  -1  14   7       10.20       34.46     17.98 o 
   0  14   7        8.12       24.32     14.52 o 
   1  14   7       10.18        6.98     13.66 o 
   2  14   7        4.72       12.26     17.66 o 
   3  14   7       98.46      121.13     16.00 o 
  -2  15   7        2.21       18.68     24.63 o 
  -1  15   7        4.10       16.28     21.98 o 
   0  15   7       25.06       30.40     17.37 o 
   1  15   7        4.08       13.34     16.84 o 
   2  15   7        2.20       21.01     14.59 o 
   0   0   8       10.19       15.18      2.87 o 
   1   0   8       23.52       31.33      3.15 o 
   2   0   8     2336.11     2481.41     34.85 o 
   3   0   8      366.21      367.21     11.79 o 
   4   0   8       10.53       37.61      9.16 o 
   5   0   8      120.59       95.30     11.93 o 
   6   0   8        4.87        0.90      5.22 o 
   7   0   8        0.09        3.28      5.30 o 
   8   0   8        4.81       11.89      8.88 o 
   9   0   8        1.08       21.79     10.60 o 
  -9   1   8        6.34       16.08     10.57 o 
  -8   1   8       11.69        9.26      8.55 o 
  -7   1   8        2.63       -1.08      5.78 o 
  -6   1   8       83.16       69.41     10.39 o 
  -5   1   8       50.28       54.30      8.54 o 
  -4   1   8      212.01      221.03      9.69 o 
  -3   1   8     2158.22     2383.33     30.40 o 
  -2   1   8      693.34      704.27     23.48 o 
  -1   1   8      915.11      877.85     11.55 o 
   0   1   8    11013.44    10741.79    101.68 o 
   1   1   8      916.17      865.44     14.69 o 
   2   1   8      694.56      704.34     11.08 o 
   3   1   8     2157.55     2310.95     62.12 o 
   4   1   8      211.75      231.50     12.32 o 
   5   1   8       50.23       51.40      9.09 o 
   6   1   8       83.27       85.15     11.82 o 
   7   1   8        2.62        4.46      8.03 o 
   8   1   8       11.64       14.53      9.81 o 
   9   1   8        6.35       22.12     11.38 o 
  -8   2   8       36.22       57.97     11.03 o 
  -7   2   8       80.14       76.60     14.42 o 
  -6   2   8       87.15       94.65     11.63 o 
  -5   2   8       23.51       24.03      7.48 o 
  -4   2   8      402.05      441.43     12.65 o 
  -3   2   8       26.04       26.54      4.95 o 
  -2   2   8      984.54      944.68     14.16 o 
  -1   2   8       33.90       37.58      3.74 o 
   0   2   8     1407.58     1431.23     30.01 o 
   1   2   8       34.21       35.36      3.87 o 
   2   2   8      983.96      913.57     16.45 o 
   3   2   8       26.03       16.20      5.83 o 
   4   2   8      402.73      440.40     16.19 o 
   5   2   8       23.49       23.04      7.95 o 
   6   2   8       87.16      101.20     14.91 o 
   7   2   8       80.45       90.97     11.60 o 
   8   2   8       36.20       31.89     16.87 o 
  -8   3   8        8.24        4.29     11.41 o 
  -7   3   8       21.82       23.03     21.38 o 
  -6   3   8       10.77       15.32      9.71 o 
  -5   3   8      115.79      111.46     14.30 o 
  -4   3   8      254.20      225.58     12.49 o 
  -3   3   8      439.27      442.22     20.61 o 
  -2   3   8      976.99     1073.60     16.57 o 
  -1   3   8     2227.11     2431.44     35.99 o 
   0   3   8     4872.12     5112.78     56.17 o 
   1   3   8     2228.53     2384.85     32.21 o 
   2   3   8      976.09     1037.73     16.13 o 
   3   3   8      439.56      410.58     12.37 o 
   4   3   8      253.86      246.09     11.12 o 
   5   3   8      116.02       98.48      9.32 o 
   6   3   8       10.81       17.88      7.06 o 
   7   3   8       21.80       36.03      8.47 o 
   8   3   8        8.23        5.12      7.59 o 
  -8   4   8       48.19       52.14     16.28 o 
  -7   4   8       10.04        2.59     10.10 o 
  -6   4   8        3.63       11.69     10.39 o 
  -5   4   8       46.56       42.03      9.24 o 
  -4   4   8      106.70      125.09     12.91 o 
  -3   4   8      167.52      170.36      9.89 o 
  -2   4   8       83.67      109.89      6.66 o 
  -1   4   8     1703.07     1744.11     29.46 o 
   0   4   8     4569.17     4922.58     91.47 o 
   1   4   8     1702.68     1773.26     22.98 o 
   2   4   8       83.64       97.34      6.01 o 
   3   4   8      167.21      175.48      9.26 o 
   4   4   8      106.66      102.16      8.61 o 
   5   4   8       46.32       43.30      8.81 o 
   6   4   8        3.63        8.78      6.84 o 
   7   4   8        9.99       24.95      8.20 o 
   8   4   8       48.13       54.58     13.51 o 
  -8   5   8       24.36       23.29     12.99 o 
  -7   5   8        1.76        3.45     11.48 o 
  -6   5   8       28.81       31.10     11.24 o 
  -5   5   8       28.69       24.04      9.24 o 
  -4   5   8      128.44      118.67     11.83 o 
  -3   5   8      243.08      261.29     10.09 o 
  -2   5   8     2288.29     2477.50     54.40 o 
  -1   5   8     2087.48     2281.38     46.32 o 
   0   5   8      147.82      174.84     10.08 o 
   1   5   8     2088.72     2303.29     28.61 o 
   2   5   8     2290.48     2480.73     30.05 o 
   3   5   8      243.55      256.38     10.88 o 
   4   5   8      128.38      117.13      9.13 o 
   5   5   8       28.67       41.14      9.04 o 
   6   5   8       28.84       28.38      7.07 o 
   7   5   8        1.77       15.57     11.48 o 
   8   5   8       24.39       48.61     13.35 o 
  -8   6   8        6.03        7.21     19.46 o 
  -7   6   8       21.69       23.74     13.44 o 
  -6   6   8        6.18        8.50     10.18 o 
  -5   6   8        3.77        6.61      9.10 o 
  -4   6   8      136.88      144.97     13.32 o 
  -3   6   8      148.17      126.13      9.58 o 
  -2   6   8      155.54      157.19      9.39 o 
  -1   6   8      528.96      553.34     17.51 o 
   0   6   8      891.27      861.35     21.66 o 
   1   6   8      528.65      519.62     14.57 o 
   2   6   8      156.25      161.06      9.28 o 
   3   6   8      148.25      144.95      9.48 o 
   4   6   8      136.99      158.27     13.52 o 
   5   6   8        3.79        1.15      7.00 o 
   6   6   8        6.18       11.57      7.74 o 
   7   6   8       21.73       39.42     14.47 o 
   8   6   8        6.01       17.25     26.69 o 
  -8   7   8       34.44       29.70     18.38 o 
  -7   7   8        9.91       -1.66     12.23 o 
  -6   7   8       52.31       42.62     14.12 o 
  -5   7   8       20.08       26.22     10.02 o 
  -4   7   8       77.60       80.06     12.34 o 
  -3   7   8       77.58       94.62     14.10 o 
  -2   7   8      443.92      470.03     17.96 o 
  -1   7   8      291.24      299.89     14.96 o 
   0   7   8        1.51        2.77      6.41 o 
   1   7   8      291.47      309.23     14.60 o 
   2   7   8      443.86      459.49     18.28 o 
   3   7   8       77.50       61.19     13.94 o 
   4   7   8       77.54       58.38     10.90 o 
   5   7   8       20.08       18.95      8.76 o 
   6   7   8       52.29       54.72     11.11 o 
   7   7   8        9.89       25.03     10.73 o 
   8   7   8       34.47       58.72     21.76 o 
  -7   8   8        7.82        9.43     12.56 o 
  -6   8   8       70.36       46.24     14.98 o 
  -5   8   8       10.32        8.42      8.82 o 
  -4   8   8      242.36      245.83     17.63 o 
  -3   8   8       92.09       95.29     12.88 o 
  -2   8   8      299.21      282.60     16.95 o 
  -1   8   8       17.20       37.76      9.76 o 
   0   8   8       20.88       38.09      9.21 o 
   1   8   8       17.26       23.09      8.74 o 
   2   8   8      299.45      242.27     16.24 o 
   3   8   8       91.98       81.51     12.25 o 
   4   8   8      242.50      222.55     16.89 o 
   5   8   8       10.26        1.85      8.63 o 
   6   8   8       70.36       76.16     13.14 o 
   7   8   8        7.84       36.54     10.41 o 
  -7   9   8        6.73       16.82     12.97 o 
  -6   9   8       28.88       25.39     11.01 o 
  -5   9   8       11.39       20.78     10.32 o 
  -4   9   8       44.27       47.08     11.68 o 
  -3   9   8        1.85       15.68     12.90 o 
  -2   9   8      386.80      391.04     19.69 o 
  -1   9   8      146.12      141.69     14.02 o 
   0   9   8        0.17        7.54      8.87 o 
   1   9   8      145.91      167.81     19.23 o 
   2   9   8      387.05      406.96     25.44 o 
   3   9   8        1.86        1.10      9.72 o 
   4   9   8       44.44       51.28     11.49 o 
   5   9   8       11.37       25.39      8.58 o 
   6   9   8       28.88       47.82     10.48 o 
   7   9   8        6.76       43.49     10.26 o 
  -6  10   8        5.08        6.13     13.21 o 
  -5  10   8        4.41        8.85     10.57 o 
  -4  10   8       18.67       27.71     10.61 o 
  -3  10   8       17.05        4.25     12.64 o 
  -2  10   8       26.89       40.99     11.67 o 
  -1  10   8       74.21       98.90     13.97 o 
   0  10   8      429.75      390.88     20.09 o 
   1  10   8       74.29       81.05     17.49 o 
   2  10   8       26.99       38.10     15.09 o 
   3  10   8       16.99       17.65     10.00 o 
   4  10   8       18.63       28.33     10.69 o 
   5  10   8        4.37        3.99      9.55 o 
   6  10   8        5.07       15.70     14.77 o 
  -6  11   8       16.74       16.03     19.61 o 
  -5  11   8        3.26       -6.24      9.26 o 
  -4  11   8       81.38       68.82     27.53 o 
  -3  11   8       54.42       29.03     14.13 o 
  -2  11   8      207.59      210.38     17.42 o 
  -1  11   8      177.72      162.25     16.12 o 
   0  11   8      246.61      278.62     38.67 o 
   1  11   8      177.71      166.68     20.77 o 
   2  11   8      207.58      214.56     22.08 o 
   3  11   8       54.40      107.38     17.80 o 
   4  11   8       81.37       98.04     26.13 o 
   5  11   8        3.28       11.47     13.62 o 
   6  11   8       16.73       34.40     11.04 o 
  -5  12   8        7.96       21.03     29.28 o 
  -4  12   8        9.22        0.90     13.65 o 
  -3  12   8       38.28       53.40     17.57 o 
  -2  12   8        7.67       12.46     10.31 o 
  -1  12   8        3.36        1.46      9.77 o 
   0  12   8      120.99      107.06     23.50 o 
   1  12   8        3.37       25.41     15.76 o 
   2  12   8        7.69       35.54     14.88 o 
   3  12   8       38.27       34.88     14.89 o 
   4  12   8        9.26       18.32     12.87 o 
   5  12   8        7.93       46.84     11.01 o 
  -4  13   8       25.82       57.79     40.63 o 
  -3  13   8        3.79        2.56     14.09 o 
  -2  13   8        9.68      -18.46     30.53 o 
  -1  13   8       13.64       26.42     15.09 o 
   0  13   8       14.33       24.59     15.80 o 
   1  13   8       13.65       10.02     13.43 o 
   2  13   8        9.69        1.29     29.72 o 
   3  13   8        3.78       28.60      8.98 o 
   4  13   8       25.80       73.02     18.29 o 
  -3  14   8       21.16       24.36     26.28 o 
  -2  14   8        1.77        9.02     25.57 o 
  -1  14   8       18.55       32.43     21.29 o 
   0  14   8        3.80        0.97     19.72 o 
   1  14   8       18.57       10.62     13.94 o 
   2  14   8        1.77       11.73     14.23 o 
   3  14   8       21.11       44.83     11.88 o 
  -2  15   8        8.81       47.35     29.34 o 
  -1  15   8        0.19       31.56     14.42 o 
   0  15   8        0.16       -6.71     24.19 o 
   1  15   8        0.19       -1.27     38.76 o 
   2  15   8        8.81       29.47     10.16 o 
   1   0   9     1833.96     2004.13     22.82 o 
   2   0   9     1278.56     1272.55     23.32 o 
   3   0   9     2725.30     2944.68     41.51 o 
   4   0   9      408.02      420.43     15.88 o 
   5   0   9       19.71       23.09      7.21 o 
   6   0   9      244.57      245.12     17.22 o 
   7   0   9      203.88      184.81     12.90 o 
   8   0   9        0.61        3.27      7.59 o 
  -8   1   9        7.39       13.30      7.88 o 
  -7   1   9        1.26       13.00      7.45 o 
  -6   1   9      118.71      118.73     13.39 o 
  -5   1   9       25.02       24.64      7.43 o 
  -4   1   9       34.63       44.61      5.58 o 
  -3   1   9     3121.93     3553.68     41.60 o 
  -2   1   9       21.52       22.00      3.55 o 
  -1   1   9      927.56      854.14     15.03 o 
   0   1   9      798.19      824.08     16.98 o 
   1   1   9      928.37      861.45     15.06 o 
   2   1   9       21.33       21.58      2.87 o 
   3   1   9     3119.31     3495.18     51.21 o 
   4   1   9       34.59       40.56      7.51 o 
   5   1   9       25.06       14.11      7.82 o 
   6   1   9      118.74      118.59     12.86 o 
   7   1   9        1.23        5.73      5.83 o 
   8   1   9        7.38       15.32      9.45 o 
  -8   2   9       55.14       44.52     11.00 o 
  -7   2   9      151.37      121.53     17.27 o 
  -6   2   9      103.86      111.39     12.18 o 
  -5   2   9      112.33      108.16     14.12 o 
  -4   2   9      418.65      408.77     12.61 o 
  -3   2   9     2898.89     2957.94     49.35 o 
  -2   2   9      925.99      991.92     15.04 o 
  -1   2   9      124.48      121.64      6.27 o 
   0   2   9       96.52       84.45      7.71 o 
   1   2   9      124.46      124.39      5.86 o 
   2   2   9      926.68      981.35     17.68 o 
   3   2   9     2899.91     3084.36     58.82 o 
   4   2   9      418.26      417.64     16.34 o 
   5   2   9      112.49      114.56     11.99 o 
   6   2   9      104.07       96.66     12.42 o 
   7   2   9      151.48      150.11     13.84 o 
   8   2   9       55.06       62.41     21.64 o 
  -8   3   9       16.13       11.57     11.52 o 
  -7   3   9       53.25       58.36     13.66 o 
  -6   3   9      238.28      217.15     20.84 o 
  -5   3   9       54.16       63.66     12.31 o 
  -4   3   9      187.18      206.39     16.32 o 
  -3   3   9     1647.28     1691.71     30.03 o 
  -2   3   9      196.53      220.76      8.72 o 
  -1   3   9     2052.99     2066.28     40.33 o 
   0   3   9     1750.14     1703.92     30.53 o 
   1   3   9     2053.17     2057.85     25.17 o 
   2   3   9      196.80      221.51      7.67 o 
   3   3   9     1646.39     1659.01     26.93 o 
   4   3   9      187.72      202.78     10.78 o 
   5   3   9       54.13       48.05      7.81 o 
   6   3   9      238.31      273.23     27.87 o 
   7   3   9       53.22       77.10     23.60 o 
   8   3   9       16.09       34.18     20.70 o 
  -8   4   9       15.33       12.61     12.36 o 
  -7   4   9      108.61       91.86     25.64 o 
  -6   4   9        8.76        5.28      9.51 o 
  -5   4   9       20.68       22.17     10.06 o 
  -4   4   9       40.00       37.54      8.58 o 
  -3   4   9      294.25      300.81     10.66 o 
  -2   4   9      463.71      431.00     11.15 o 
  -1   4   9     3916.36     4296.54     57.52 o 
   0   4   9        6.82        6.09      4.07 o 
   1   4   9     3915.75     4301.04     46.93 o 
   2   4   9      463.25      455.27     10.85 o 
   3   4   9      293.74      304.35     11.20 o 
   4   4   9       40.20       37.86      6.59 o 
   5   4   9       20.69       20.71      7.45 o 
   6   4   9        8.75        7.81      8.57 o 
   7   4   9      108.78      129.10     18.85 o 
   8   4   9       15.38       32.77     19.08 o 
  -8   5   9       14.69        6.78     13.04 o 
  -7   5   9       16.93       10.32     11.62 o 
  -6   5   9       52.54       44.39     12.58 o 
  -5   5   9      196.60      172.98     14.33 o 
  -4   5   9       75.05       86.10     11.03 o 
  -3   5   9      394.92      375.08     13.19 o 
  -2   5   9      516.02      478.21     13.06 o 
  -1   5   9     3051.81     3081.70     46.46 o 
   0   5   9      401.57      418.59     15.21 o 
   1   5   9     3054.05     3109.12     35.97 o 
   2   5   9      516.02      477.34     11.66 o 
   3   5   9      394.80      391.35     10.49 o 
   4   5   9       74.98       81.40      8.33 o 
   5   5   9      196.68      178.46     15.89 o 
   6   5   9       52.42       60.27     10.12 o 
   7   5   9       16.96       19.76      8.20 o 
   8   5   9       14.67       41.91     12.19 o 
  -8   6   9       17.79       27.68     15.04 o 
  -7   6   9        8.97        5.50     12.13 o 
  -6   6   9      155.50      156.83     23.71 o 
  -5   6   9       62.35       50.11     10.97 o 
  -4   6   9      349.34      330.13     17.40 o 
  -3   6   9       80.22       76.99     10.61 o 
  -2   6   9      168.03      189.10     12.10 o 
  -1   6   9     1312.73     1406.19     28.95 o 
   0   6   9      974.60      995.98     23.73 o 
   1   6   9     1312.65     1385.19     24.56 o 
   2   6   9      168.13      167.55     13.43 o 
   3   6   9       80.24       83.01      8.22 o 
   4   6   9      349.96      304.38     20.87 o 
   5   6   9       62.49       60.38     10.57 o 
   6   6   9      155.75      142.41     19.36 o 
   7   6   9        8.91       18.87      8.48 o 
   8   6   9       17.80       52.78     14.64 o 
  -7   7   9        1.95      -16.88     11.26 o 
  -6   7   9        8.29       16.32     12.69 o 
  -5   7   9      369.51      314.59     18.78 o 
  -4   7   9      162.84      163.05     14.98 o 
  -3   7   9       81.38       79.42     11.67 o 
  -2   7   9      803.91      750.68     22.38 o 
  -1   7   9       67.58       80.18     10.45 o 
   0   7   9        8.43       16.15      7.45 o 
   1   7   9       67.51       85.87     10.15 o 
   2   7   9      803.73      762.68     32.96 o 
   3   7   9       81.30      101.02     11.96 o 
   4   7   9      162.61      164.56     20.38 o 
   5   7   9      369.32      316.96     27.96 o 
   6   7   9        8.35        8.94      6.44 o 
   7   7   9        1.96        7.49     12.63 o 
  -7   8   9        0.20      -14.76     10.01 o 
  -6   8   9       22.08       11.78     12.16 o 
  -5   8   9       33.55       32.74     10.79 o 
  -4   8   9      133.55      113.34     14.18 o 
  -3   8   9      141.47      140.99     17.76 o 
  -2   8   9      243.58      286.23     17.38 o 
  -1   8   9      181.61      206.64     15.05 o 
   0   8   9       95.43      131.41     12.76 o 
   1   8   9      181.72      188.66     13.85 o 
   2   8   9      243.30      274.36     17.19 o 
   3   8   9      141.58      149.73     14.48 o 
   4   8   9      133.84      123.97     13.92 o 
   5   8   9       33.50       30.00     10.02 o 
   6   8   9       22.12       19.82     13.87 o 
   7   8   9        0.20       21.26     12.44 o 
  -7   9   9        0.58       -4.88     12.00 o 
  -6   9   9        7.16       17.11     12.60 o 
  -5   9   9      359.84      336.02     21.08 o 
  -4   9   9       19.40       13.14     10.09 o 
  -3   9   9       42.13       29.51     24.19 o 
  -2   9   9      634.98      562.06     22.57 o 
  -1   9   9      100.63      146.54     14.61 o 
   0   9   9      287.67      284.03     17.65 o 
   1   9   9      100.24      107.13     17.19 o 
   2   9   9      634.44      617.41     36.46 o 
   3   9   9       42.04       58.38     12.39 o 
   4   9   9       19.42       31.44     10.32 o 
   5   9   9      359.72      323.71     21.42 o 
   6   9   9        7.18        5.21     12.20 o 
   7   9   9        0.58       15.96     13.58 o 
  -6  10   9       14.29       11.93     13.04 o 
  -5  10   9       17.67       29.60     11.62 o 
  -4  10   9       56.26       46.83     16.46 o 
  -3  10   9       46.86       18.14     13.35 o 
  -2  10   9       95.28      107.72     17.91 o 
  -1  10   9      357.79      344.08     20.01 o 
   0  10   9      311.38      294.86     18.67 o 
   1  10   9      357.88      327.42     25.30 o 
   2  10   9       95.33       85.19     16.81 o 
   3  10   9       46.86       55.85     11.85 o 
   4  10   9       56.34       49.14     12.07 o 
   5  10   9       17.63       23.61      9.55 o 
   6  10   9       14.26       27.97      9.72 o 
  -6  11   9       12.52       10.29     11.54 o 
  -5  11   9       63.30       56.08     14.05 o 
  -4  11   9       64.58       65.26     18.84 o 
  -3  11   9       42.00       58.80     17.02 o 
  -2  11   9      154.38      135.01     25.19 o 
  -1  11   9      183.96      185.71     20.24 o 
   0  11   9       21.06       22.48     14.24 o 
   1  11   9      184.03      149.70     33.72 o 
   2  11   9      154.52      126.81     21.03 o 
   3  11   9       41.92       57.63     16.21 o 
   4  11   9       64.65       51.94     13.15 o 
   5  11   9       63.35       72.22     15.26 o 
   6  11   9       12.50       24.05     15.83 o 
  -5  12   9       15.77       34.20     24.79 o 
  -4  12   9       52.54       54.62     19.18 o 
  -3  12   9        5.24       -2.64     13.31 o 
  -2  12   9       44.63       35.16     14.95 o 
  -1  12   9      241.05      245.04     25.55 o 
   0  12   9       63.40       62.92     17.38 o 
   1  12   9      240.91      270.03     24.91 o 
   2  12   9       44.56       37.89     14.65 o 
   3  12   9        5.24        9.44     12.28 o 
   4  12   9       52.54       70.48     11.48 o 
   5  12   9       15.80       34.65     10.64 o 
  -4  13   9       63.14       48.55     18.85 o 
  -3  13   9       12.38        2.77     14.01 o 
  -2  13   9       50.03       71.97     19.59 o 
  -1  13   9       68.71       67.24     17.99 o 
   0  13   9       20.43       23.69     14.69 o 
   1  13   9       68.90       90.78     19.31 o 
   2  13   9       50.06       66.24     17.12 o 
   3  13   9       12.40       34.30     11.29 o 
   4  13   9       63.15       72.42     17.55 o 
  -3  14   9       86.51      129.88     23.43 o 
  -2  14   9        0.89       12.65     23.69 o 
  -1  14   9        1.96       -0.83     13.89 o 
   0  14   9        0.26       11.86     13.55 o 
   1  14   9        1.97        8.93     18.27 o 
   2  14   9        0.89       34.17      8.60 o 
   3  14   9       86.49      125.55     15.86 o 
  -1  15   9       23.99       38.28     16.92 o 
   0  15   9       14.17       27.03     15.11 o 
   1  15   9       23.98       33.98     30.21 o 
   0   0  10     4007.05     3833.07     46.93 o 
   1   0  10       64.22       62.78      4.07 o 
   2   0  10       45.85       46.14      4.08 o 
   3   0  10       13.90       16.81      4.27 o 
   4   0  10      378.82      390.17     15.75 o 
   5   0  10       22.04       22.79      6.04 o 
   6   0  10        4.43       12.11      6.34 o 
   7   0  10        9.29        9.83      6.55 o 
   8   0  10        0.00       11.09      8.58 o 
  -8   1  10        4.16       10.21      8.90 o 
  -7   1  10       67.03       54.58      8.94 o 
  -6   1  10       78.76       89.93     11.22 o 
  -5   1  10       40.76       36.64      8.30 o 
  -4   1  10      199.34      206.95      9.29 o 
  -3   1  10      629.83      666.79     19.17 o 
  -2   1  10     1367.41     1335.28     19.41 o 
  -1   1  10      921.45      932.02     18.32 o 
   0   1  10       40.82       49.17      3.78 o 
   1   1  10      918.58      951.58     16.43 o 
   2   1  10     1366.93     1294.80     17.71 o 
   3   1  10      630.67      652.82     12.62 o 
   4   1  10      199.04      206.06     12.98 o 
   5   1  10       40.75       36.35      8.71 o 
   6   1  10       78.72       90.30     12.13 o 
   7   1  10       67.04       67.87     16.04 o 
   8   1  10        4.17       15.44      8.94 o 
  -8   2  10       52.86       64.38     11.35 o 
  -7   2  10       64.36       60.77     13.87 o 
  -6   2  10       17.19       17.34      7.97 o 
  -5   2  10       97.38      105.06     11.18 o 
  -4   2  10      275.01      306.61     11.88 o 
  -3   2  10      373.84      402.34     12.48 o 
  -2   2  10     1430.02     1489.96     20.79 o 
  -1   2  10      272.53      251.77      8.37 o 
   0   2  10      571.03      585.03     12.96 o 
   1   2  10      272.91      256.09      8.82 o 
   2   2  10     1430.55     1455.00     26.46 o 
   3   2  10      374.11      373.59     14.31 o 
   4   2  10      274.51      302.16     14.57 o 
   5   2  10       97.33       97.93     11.66 o 
   6   2  10       17.15       14.64      8.17 o 
   7   2  10       64.47       67.15     10.24 o 
   8   2  10       52.88       69.02     22.11 o 
  -8   3  10        0.69      -12.77     17.25 o 
  -7   3  10       37.83       32.96     13.12 o 
  -6   3  10       14.27       11.67      9.89 o 
  -5   3  10      185.16      180.23     16.75 o 
  -4   3  10      306.44      284.14     13.93 o 
  -3   3  10      740.05      758.87     19.13 o 
  -2   3  10      333.06      367.68      9.47 o 
  -1   3  10     2015.95     2190.91     33.91 o 
   0   3  10     4105.72     4486.01     51.98 o 
   1   3  10     2016.26     2162.02     26.60 o 
   2   3  10      333.54      355.67      9.70 o 
   3   3  10      738.93      777.94     17.67 o 
   4   3  10      306.30      311.46     12.75 o 
   5   3  10      185.36      201.54     12.35 o 
   6   3  10       14.32       16.38     11.37 o 
   7   3  10       37.75       51.45      9.61 o 
   8   3  10        0.69       -3.25     14.17 o 
  -8   4  10        4.92      -10.89      9.79 o 
  -7   4  10        5.83       13.03     11.39 o 
  -6   4  10      161.35      150.80     17.15 o 
  -5   4  10      380.69      359.60     21.55 o 
  -4   4  10        8.80       -0.60      7.03 o 
  -3   4  10     1035.55     1059.76     24.35 o 
  -2   4  10      532.94      567.27     13.98 o 
  -1   4  10     2631.95     2720.90     41.63 o 
   0   4  10      372.36      412.36     12.14 o 
   1   4  10     2634.36     2804.72     32.74 o 
   2   4  10      532.69      536.66     13.77 o 
   3   4  10     1035.89     1147.72     18.92 o 
   4   4  10        8.66        8.17      5.34 o 
   5   4  10      380.55      391.11     17.47 o 
   6   4  10      160.96      153.75     13.56 o 
   7   4  10        5.83       24.35      8.47 o 
   8   4  10        4.94       11.61      9.08 o 
  -8   5  10       12.28       35.44     15.16 o 
  -7   5  10       11.34       15.01     12.39 o 
  -6   5  10       11.52        1.77      9.88 o 
  -5   5  10      568.40      523.52     20.55 o 
  -4   5  10      347.33      303.85     16.65 o 
  -3   5  10       87.93       81.70      9.85 o 
  -2   5  10       97.30      108.77      7.68 o 
  -1   5  10      914.20      988.69     36.00 o 
   0   5  10     2931.32     3446.69     50.91 o 
   1   5  10      914.34      941.16     17.26 o 
   2   5  10       97.72      106.32      6.91 o 
   3   5  10       88.21       92.97      6.64 o 
   4   5  10      347.60      326.20     13.42 o 
   5   5  10      567.89      552.67     21.81 o 
   6   5  10       11.51       16.38      7.34 o 
   7   5  10       11.29       25.19      7.87 o 
   8   5  10       12.29       39.59     10.46 o 
  -8   6  10       56.22       21.08     25.13 o 
  -7   6  10       33.25       24.06     13.37 o 
  -6   6  10       47.40       50.65     13.63 o 
  -5   6  10       30.78       18.72     12.36 o 
  -4   6  10       68.35       69.20     11.47 o 
  -3   6  10      209.64      188.03     13.75 o 
  -2   6  10      245.59      228.79     12.85 o 
  -1   6  10      313.71      317.62     14.33 o 
   0   6  10       66.43       81.40     10.85 o 
   1   6  10      313.28      304.50     12.06 o 
   2   6  10      245.41      250.89     14.21 o 
   3   6  10      209.97      185.70     13.71 o 
   4   6  10       68.54       69.00     11.05 o 
   5   6  10       30.79       43.58     10.16 o 
   6   6  10       47.28       44.32     10.26 o 
   7   6  10       33.33       58.25     11.46 o 
   8   6  10       56.16      126.46     16.20 o 
  -7   7  10       12.10       18.99     13.23 o 
  -6   7  10       16.18       27.50     12.57 o 
  -5   7  10      419.45      363.14     19.27 o 
  -4   7  10      371.03      328.44     18.86 o 
  -3   7  10       39.72       51.57     10.48 o 
  -2   7  10      142.36      141.50     17.32 o 
  -1   7  10      208.25      238.47     14.57 o 
   0   7  10        6.79        7.57      7.35 o 
   1   7  10      208.20      256.22     14.54 o 
   2   7  10      142.40      160.46     13.68 o 
   3   7  10       39.76       46.71      7.97 o 
   4   7  10      371.17      355.78     23.02 o 
   5   7  10      418.99      352.84     18.55 o 
   6   7  10       16.10       27.04     12.92 o 
   7   7  10       12.15       28.15     16.47 o 
  -7   8  10       46.00       38.51     15.73 o 
  -6   8  10       56.30       68.93     16.95 o 
  -5   8  10       18.98       18.42     10.01 o 
  -4   8  10      237.84      216.96     27.94 o 
  -3   8  10       81.50      102.11     18.24 o 
  -2   8  10       36.89       41.33     10.28 o 
  -1   8  10      358.92      347.86     24.12 o 
   0   8  10      259.07      270.62     18.53 o 
   1   8  10      359.11      338.86     16.87 o 
   2   8  10       36.83       24.87      9.64 o 
   3   8  10       81.49       82.61     12.67 o 
   4   8  10      237.51      217.89     17.06 o 
   5   8  10       19.02        8.69      8.88 o 
   6   8  10       56.41       36.14     13.62 o 
   7   8  10       46.09       73.17     17.00 o 
  -7   9  10       42.57       45.27     26.12 o 
  -6   9  10        1.15       -2.61     11.68 o 
  -5   9  10       58.85       48.87     12.46 o 
  -4   9  10      133.12      101.68     16.19 o 
  -3   9  10       22.95       35.09     15.45 o 
  -2   9  10       71.97       79.15     13.25 o 
  -1   9  10      510.03      460.15     28.48 o 
   0   9  10       25.84       22.49     10.59 o 
   1   9  10      510.39      461.61     32.93 o 
   2   9  10       71.94       72.35     16.26 o 
   3   9  10       23.04       19.12     10.63 o 
   4   9  10      133.04      138.80     15.11 o 
   5   9  10       58.75       49.10     11.77 o 
   6   9  10        1.13       19.67      8.37 o 
   7   9  10       42.61       58.03     21.77 o 
  -6  10  10        6.50        6.21     12.59 o 
  -5  10  10        1.54       -4.70     11.03 o 
  -4  10  10       49.79       34.52     24.61 o 
  -3  10  10      170.37      169.99     22.01 o 
  -2  10  10      152.81      173.18     16.54 o 
  -1  10  10      258.96      240.09     18.00 o 
   0  10  10       19.26       44.54     11.92 o 
   1  10  10      258.92      194.57     24.16 o 
   2  10  10      152.99      167.66     24.00 o 
   3  10  10      170.45      214.44     17.85 o 
   4  10  10       49.69       34.24     11.12 o 
   5  10  10        1.54       -5.10      9.25 o 
   6  10  10        6.53       12.81     14.17 o 
  -6  11  10        9.53        1.76     13.24 o 
  -5  11  10        4.26       -8.39     12.26 o 
  -4  11  10        6.82       -1.10     14.25 o 
  -3  11  10       92.35      112.66     29.30 o 
  -2  11  10       17.03        7.01     10.04 o 
  -1  11  10       18.56       13.05     10.20 o 
   0  11  10       18.58       27.45     13.39 o 
   1  11  10       18.56        0.93     11.64 o 
   2  11  10       16.96       23.41     13.42 o 
   3  11  10       92.42      103.91     18.64 o 
   4  11  10        6.80       36.86     11.64 o 
   5  11  10        4.24       -5.53     10.47 o 
   6  11  10        9.52       38.46     16.42 o 
  -5  12  10        9.12       19.11     29.87 o 
  -4  12  10       12.75       17.95     17.00 o 
  -3  12  10        3.59       -6.87     14.05 o 
  -2  12  10        5.99       -5.26     11.72 o 
  -1  12  10        7.18        1.44     10.10 o 
   0  12  10      330.98      342.51     27.31 o 
   1  12  10        7.19       20.55     13.74 o 
   2  12  10        6.00       -4.57     12.53 o 
   3  12  10        3.60        6.08     17.19 o 
   4  12  10       12.77       23.35     11.46 o 
   5  12  10        9.09       10.85      9.92 o 
  -4  13  10        6.95        3.11     24.25 o 
  -3  13  10       18.82       13.29     16.20 o 
  -2  13  10       19.30       33.55     16.46 o 
  -1  13  10       21.09       19.85     15.87 o 
   0  13  10        2.74        8.68     13.02 o 
   1  13  10       21.08       24.19     19.36 o 
   2  13  10       19.25       14.36     17.97 o 
   3  13  10       18.74       21.71     14.53 o 
   4  13  10        6.94       28.09     14.48 o 
  -3  14  10       16.15        4.04     15.62 o 
  -2  14  10        6.83       34.61     26.47 o 
  -1  14  10        4.74       26.13     15.77 o 
   0  14  10       57.99       74.31     26.62 o 
   1  14  10        4.71       -1.29     12.15 o 
   2  14  10        6.82       10.57     30.90 o 
   3  14  10       16.15       47.50     25.99 o 
  -1  15  10        4.34       36.28     16.81 o 
   0  15  10       33.21       57.71     34.54 o 
   1  15  10        4.33       18.38     13.80 o 
   1   0  11       49.24       54.98      4.12 o 
   2   0  11     1548.24     1377.97     21.07 o 
   3   0  11        5.81       11.36      4.03 o 
   4   0  11      506.97      484.46     27.06 o 
   5   0  11      164.35      138.95     10.10 o 
   6   0  11       11.83        4.67      5.61 o 
   7   0  11      517.86      464.42     17.85 o 
   8   0  11        0.00        5.68      8.46 o 
  -8   1  11       15.77       18.17      9.28 o 
  -7   1  11       14.10       23.57      6.93 o 
  -6   1  11        6.38       10.88      5.64 o 
  -5   1  11      138.34      143.60     11.98 o 
  -4   1  11      646.08      624.03     18.90 o 
  -3   1  11      724.90      692.00     14.63 o 
  -2   1  11      579.74      595.69     12.06 o 
  -1   1  11      405.51      383.63      9.14 o 
   0   1  11     1053.31     1049.82     14.88 o 
   1   1  11      405.98      380.97     10.24 o 
   2   1  11      580.28      605.70     11.71 o 
   3   1  11      726.02      718.57     18.27 o 
   4   1  11      646.03      673.06     20.84 o 
   5   1  11      138.53      140.72     13.15 o 
   6   1  11        6.41       12.40      7.64 o 
   7   1  11       14.13       26.98      8.00 o 
   8   1  11       15.80       32.58     10.25 o 
  -8   2  11       21.17       25.41     17.00 o 
  -7   2  11      122.40      122.01     14.04 o 
  -6   2  11      119.88       94.48     13.56 o 
  -5   2  11       50.26       44.16      9.31 o 
  -4   2  11      264.25      265.05     17.77 o 
  -3   2  11      377.96      389.80     13.38 o 
  -2   2  11      105.54       91.94      6.32 o 
  -1   2  11       54.52       47.70      5.05 o 
   0   2  11     2212.94     2252.32     30.92 o 
   1   2  11       54.37       48.93      4.65 o 
   2   2  11      105.66      103.47      6.95 o 
   3   2  11      377.49      349.57     14.46 o 
   4   2  11      263.64      253.32     14.40 o 
   5   2  11       49.95       35.15      9.47 o 
   6   2  11      119.82      114.88     13.14 o 
   7   2  11      122.12      114.11     16.79 o 
   8   2  11       21.17       33.92     12.12 o 
  -8   3  11       12.78       10.04     20.62 o 
  -7   3  11        0.70       -3.22      9.28 o 
  -6   3  11      124.54      128.29     16.47 o 
  -5   3  11       49.05       49.73     11.60 o 
  -4   3  11        2.09       -4.33      6.42 o 
  -3   3  11      469.88      458.32     15.05 o 
  -2   3  11      679.37      738.72     13.95 o 
  -1   3  11      515.36      602.30     15.87 o 
   0   3  11     6157.36     6598.42     72.24 o 
   1   3  11      516.09      622.56     12.76 o 
   2   3  11      678.32      725.90     14.31 o 
   3   3  11      469.87      473.62     12.14 o 
   4   3  11        2.07        8.25      5.29 o 
   5   3  11       49.07       50.66      8.30 o 
   6   3  11      124.69      125.36     12.68 o 
   7   3  11        0.70        7.19      9.62 o 
   8   3  11       12.84       21.67     17.86 o 
  -8   4  11       61.16       53.91     25.80 o 
  -7   4  11       11.17       19.85     11.85 o 
  -6   4  11       16.93       17.10     19.65 o 
  -5   4  11       60.12       69.91     13.15 o 
  -4   4  11      347.89      337.75     15.92 o 
  -3   4  11       75.85       66.42      8.73 o 
  -2   4  11       56.72       74.51      6.11 o 
  -1   4  11      148.89      162.38     10.03 o 
   0   4  11     1110.52     1146.63     21.30 o 
   1   4  11      149.25      184.25      8.24 o 
   2   4  11       56.91       74.40      6.07 o 
   3   4  11       76.15       76.82      6.42 o 
   4   4  11      347.84      343.48     13.46 o 
   5   4  11       60.10       74.50     13.85 o 
   6   4  11       16.87       20.34      7.78 o 
   7   4  11       11.10       40.94     12.86 o 
   8   4  11       61.23       86.11     13.53 o 
  -8   5  11       38.89       32.36     25.71 o 
  -7   5  11       41.37       44.36     14.17 o 
  -6   5  11        3.51        1.71      9.57 o 
  -5   5  11      256.25      218.73     22.39 o 
  -4   5  11      286.55      306.21     32.01 o 
  -3   5  11       81.10       66.95      9.64 o 
  -2   5  11      796.10      825.39     20.65 o 
  -1   5  11      644.38      683.15     19.19 o 
   0   5  11     1096.39     1057.87     24.36 o 
   1   5  11      643.89      653.52     18.21 o 
   2   5  11      795.63      837.55     16.44 o 
   3   5  11       81.17       76.65      6.59 o 
   4   5  11      286.62      287.85     13.14 o 
   5   5  11      256.15      246.42     16.27 o 
   6   5  11        3.51       11.09      7.50 o 
   7   5  11       41.17       39.32      9.44 o 
   8   5  11       38.98       88.01     13.03 o 
  -8   6  11        3.57      -25.26     16.84 o 
  -7   6  11       12.95        4.60     17.80 o 
  -6   6  11       59.51       60.47     14.25 o 
  -5   6  11      264.50      227.26     16.17 o 
  -4   6  11      361.21      403.20     19.26 o 
  -3   6  11      152.89      137.77     12.79 o 
  -2   6  11     1112.43     1142.49     26.17 o 
  -1   6  11      140.53      126.93     11.14 o 
   0   6  11        9.77       17.82      7.30 o 
   1   6  11      140.43      146.96     11.44 o 
   2   6  11     1112.94     1099.64     19.94 o 
   3   6  11      152.75      157.09     11.17 o 
   4   6  11      361.17      357.09     17.65 o 
   5   6  11      264.06      252.77     17.12 o 
   6   6  11       59.52       69.99     12.17 o 
   7   6  11       12.96       41.20     14.03 o 
   8   6  11        3.61       46.34     16.49 o 
  -7   7  11        0.52      -11.04     17.60 o 
  -6   7  11       77.62       88.19     17.42 o 
  -5   7  11      147.31      134.09     15.31 o 
  -4   7  11      315.37      320.24     19.06 o 
  -3   7  11       52.90       38.63     10.54 o 
  -2   7  11      257.36      252.72     15.08 o 
  -1   7  11      227.79      236.97     14.84 o 
   0   7  11        3.87        1.49      7.56 o 
   1   7  11      227.74      231.00     14.54 o 
   2   7  11      257.40      297.50     16.92 o 
   3   7  11       52.95       71.82      9.01 o 
   4   7  11      315.24      315.34     23.12 o 
   5   7  11      147.46      143.07     16.72 o 
   6   7  11       77.66       68.31     11.97 o 
   7   7  11        0.53       16.77     14.54 o 
  -7   8  11       14.80       -3.81     19.06 o 
  -6   8  11       12.56      -15.17     10.11 o 
  -5   8  11       74.81       67.07     14.03 o 
  -4   8  11      391.37      347.94     19.36 o 
  -3   8  11       80.07      106.08     18.94 o 
  -2   8  11      114.52      149.93     18.23 o 
  -1   8  11      155.05      161.77     14.01 o 
   0   8  11      183.15      194.06     14.89 o 
   1   8  11      154.98      154.47     13.68 o 
   2   8  11      114.34      144.63     14.41 o 
   3   8  11       79.91       86.62     13.07 o 
   4   8  11      391.52      347.29     20.20 o 
   5   8  11       74.77       87.42     13.16 o 
   6   8  11       12.58       20.43     12.98 o 
   7   8  11       14.82       28.72     13.32 o 
  -7   9  11        3.46      -27.15     18.10 o 
  -6   9  11       10.48       27.26     21.55 o 
  -5   9  11       37.85       33.07     11.48 o 
  -4   9  11       46.35       64.18     12.51 o 
  -3   9  11       71.17       80.09     18.21 o 
  -2   9  11       70.31       91.95     13.49 o 
  -1   9  11      337.15      351.26     19.94 o 
   0   9  11      310.33      281.72     18.52 o 
   1   9  11      336.63      366.14     31.28 o 
   2   9  11       70.10       90.73     26.19 o 
   3   9  11       71.28       67.29     12.44 o 
   4   9  11       46.32       70.98     12.53 o 
   5   9  11       37.88       33.51     15.51 o 
   6   9  11       10.48       24.80     23.30 o 
   7   9  11        3.46       33.15     11.59 o 
  -6  10  11       36.43       26.18     24.72 o 
  -5  10  11        4.29       -8.53      9.77 o 
  -4  10  11       65.92       50.28     17.06 o 
  -3  10  11       26.68       26.30     15.10 o 
  -2  10  11       14.95       18.86     10.48 o 
  -1  10  11       62.44       78.01     13.58 o 
   0  10  11      224.15      215.49     17.56 o 
   1  10  11       62.30       70.95     16.56 o 
   2  10  11       14.96       20.39     20.12 o 
   3  10  11       26.72       32.77     10.74 o 
   4  10  11       65.94       61.81     12.93 o 
   5  10  11        4.27       -5.71      9.25 o 
   6  10  11       36.48       53.03     10.59 o 
  -5  11  11       39.13       44.37     17.06 o 
  -4  11  11       13.36       10.01     14.83 o 
  -3  11  11       28.83       28.14     16.35 o 
  -2  11  11       21.22       23.01     14.85 o 
  -1  11  11       30.98       16.56     10.76 o 
   0  11  11       37.81       41.44     15.04 o 
   1  11  11       30.93       17.07     12.80 o 
   2  11  11       21.16       30.95     13.60 o 
   3  11  11       28.85       15.28     13.13 o 
   4  11  11       13.34       32.49     11.54 o 
   5  11  11       39.09       57.54     12.84 o 
  -5  12  11       19.02       24.78     17.32 o 
  -4  12  11       20.52        9.35     15.25 o 
  -3  12  11       43.04       30.96     16.40 o 
  -2  12  11        4.27       -9.63     13.65 o 
  -1  12  11        6.46        7.19     10.60 o 
   0  12  11       31.01       36.13     15.54 o 
   1  12  11        6.44       20.98     13.44 o 
   2  12  11        4.27       11.21     13.27 o 
   3  12  11       43.06       51.67     20.65 o 
   4  12  11       20.53       12.16     13.34 o 
   5  12  11       19.02       35.67     12.60 o 
  -4  13  11       18.35       15.72     28.17 o 
  -3  13  11        9.43      -14.63     14.33 o 
  -2  13  11        7.82       14.01     15.78 o 
  -1  13  11       40.77       49.39     22.92 o 
   0  13  11       27.50       40.63     15.48 o 
   1  13  11       40.70       44.13     15.79 o 
   2  13  11        7.75       13.78     22.31 o 
   3  13  11        9.42        8.76     16.81 o 
   4  13  11       18.36       39.12     11.89 o 
  -3  14  11       43.11       61.53     20.65 o 
  -2  14  11        3.32       25.07     29.55 o 
  -1  14  11       16.80       39.60     24.67 o 
   0  14  11       77.62       51.68     17.24 o 
   1  14  11       16.74       20.76     13.74 o 
   2  14  11        3.31       11.49     22.42 o 
   3  14  11       43.07       69.64     18.60 o 
   0   0  12     2184.63     2363.27     32.09 o 
   1   0  12     2257.14     2364.25     27.32 o 
   2   0  12      696.35      651.28     12.53 o 
   3   0  12      241.09      215.83      8.74 o 
   4   0  12      131.89      122.82      8.67 o 
   5   0  12       25.56       24.00      6.29 o 
   6   0  12       15.81       14.19      5.95 o 
   7   0  12       13.49       19.05      6.87 o 
   8   0  12        3.71       21.76     13.76 o 
  -8   1  12        1.06        2.99     10.02 o 
  -7   1  12       29.98       33.76     10.73 o 
  -6   1  12      514.19      455.93     16.81 o 
  -5   1  12        4.18       -0.96      6.27 o 
  -4   1  12      199.80      187.26     18.20 o 
  -3   1  12      238.39      240.56      9.06 o 
  -2   1  12      575.38      555.86     15.27 o 
  -1   1  12      666.33      609.62     12.90 o 
   0   1  12      947.07     1067.62     14.53 o 
   1   1  12      666.29      606.84     13.40 o 
   2   1  12      576.76      543.90     11.28 o 
   3   1  12      238.38      243.85      8.52 o 
   4   1  12      199.76      202.23     13.75 o 
   5   1  12        4.14        5.80      7.63 o 
   6   1  12      514.16      472.95     20.73 o 
   7   1  12       30.01       30.43      8.51 o 
   8   1  12        1.06        5.97     12.74 o 
  -8   2  12       19.33       21.36     24.73 o 
  -7   2  12        7.69       -2.66     11.20 o 
  -6   2  12       85.78       99.34     11.96 o 
  -5   2  12        2.26       -2.87      6.44 o 
  -4   2  12      167.66      167.46      9.80 o 
  -3   2  12       40.36       50.87      6.45 o 
  -2   2  12       92.46      100.40      5.54 o 
  -1   2  12      213.91      233.83      9.86 o 
   0   2  12      105.36      109.12      7.23 o 
   1   2  12      213.71      222.83      7.81 o 
   2   2  12       92.39       90.41      6.97 o 
   3   2  12       40.29       52.78      6.32 o 
   4   2  12      167.91      174.20     13.12 o 
   5   2  12        2.22       -3.98      6.75 o 
   6   2  12       85.69      110.15     13.00 o 
   7   2  12        7.67       -9.89      8.06 o 
   8   2  12       19.33       25.57     18.07 o 
  -8   3  12       33.45       34.38     25.24 o 
  -7   3  12        6.21       -6.68     18.01 o 
  -6   3  12       58.89       44.66     11.90 o 
  -5   3  12       10.89       27.70     10.60 o 
  -4   3  12      660.30      634.12     19.78 o 
  -3   3  12      216.49      210.59     16.09 o 
  -2   3  12      654.17      626.79     12.82 o 
  -1   3  12      200.65      230.51     10.53 o 
   0   3  12      415.37      426.80     13.99 o 
   1   3  12      200.68      239.28      8.46 o 
   2   3  12      653.67      616.60     13.46 o 
   3   3  12      216.51      216.73      9.38 o 
   4   3  12      659.93      642.36     18.03 o 
   5   3  12       10.86       12.89      7.31 o 
   6   3  12       58.86       53.23      9.97 o 
   7   3  12        6.17       19.47     12.74 o 
   8   3  12       33.44       53.39     21.17 o 
  -8   4  12       15.48       22.26     22.43 o 
  -7   4  12       18.57       38.33     21.23 o 
  -6   4  12       68.28       66.89     13.45 o 
  -5   4  12       26.52       38.44     11.56 o 
  -4   4  12      977.89      969.27     28.27 o 
  -3   4  12      163.69      163.49     11.34 o 
  -2   4  12      302.91      279.01     11.86 o 
  -1   4  12     2073.95     2304.54     37.64 o 
   0   4  12      239.23      210.83      9.82 o 
   1   4  12     2074.38     2230.13     29.05 o 
   2   4  12      302.71      277.48     15.78 o 
   3   4  12      163.96      144.29      8.22 o 
   4   4  12      976.86      945.56     22.31 o 
   5   4  12       26.49       38.25      8.79 o 
   6   4  12       68.26       64.29     10.26 o 
   7   4  12       18.54       24.04     14.33 o 
   8   4  12       15.46       27.67      9.81 o 
  -8   5  12       24.14       -1.93     19.06 o 
  -7   5  12       12.96       -8.32     17.54 o 
  -6   5  12      181.50      167.51     20.28 o 
  -5   5  12      165.69      139.27     16.85 o 
  -4   5  12       62.02       80.59     11.37 o 
  -3   5  12      560.93      520.01     18.96 o 
  -2   5  12      185.11      164.86     10.87 o 
  -1   5  12      775.52      824.46     21.40 o 
   0   5  12      475.60      419.96     15.79 o 
   1   5  12      775.77      819.11     20.53 o 
   2   5  12      184.78      173.27      8.73 o 
   3   5  12      560.93      556.07     22.01 o 
   4   5  12       61.73       59.50      8.40 o 
   5   5  12      165.76      160.57     14.27 o 
   6   5  12      181.40      188.86     20.18 o 
   7   5  12       12.95       33.06     11.89 o 
   8   5  12       24.12       52.70     16.09 o 
  -7   6  12        7.11       35.87     21.32 o 
  -6   6  12        4.38        2.69     18.21 o 
  -5   6  12      267.34      253.58     50.02 o 
  -4   6  12      102.37      110.61     12.93 o 
  -3   6  12      367.66      356.70     17.02 o 
  -2   6  12     1086.29     1030.38     25.38 o 
  -1   6  12     1076.47     1136.31     45.10 o 
   0   6  12      263.96      256.10     18.01 o 
   1   6  12     1076.29     1113.03     23.23 o 
   2   6  12     1086.70     1022.74     20.68 o 
   3   6  12      367.82      346.80     14.08 o 
   4   6  12      102.23      102.03     12.75 o 
   5   6  12      267.40      306.75     17.91 o 
   6   6  12        4.37       -3.07      7.00 o 
   7   6  12        7.14       12.85     10.79 o 
  -7   7  12       15.16        7.41     19.47 o 
  -6   7  12       69.10       86.65     28.00 o 
  -5   7  12      148.05      143.04     14.82 o 
  -4   7  12      113.46      130.98     14.33 o 
  -3   7  12        0.78       17.26      9.35 o 
  -2   7  12      541.65      544.39     20.05 o 
  -1   7  12      168.90      171.68     15.42 o 
   0   7  12      330.57      284.30     17.49 o 
   1   7  12      168.85      165.93     16.88 o 
   2   7  12      542.06      500.52     19.99 o 
   3   7  12        0.77       -0.34      6.18 o 
   4   7  12      113.17      120.74     13.87 o 
   5   7  12      147.93      169.14     15.38 o 
   6   7  12       69.03       62.88     11.81 o 
   7   7  12       15.22       46.46     18.96 o 
  -7   8  12        9.02        4.30     19.77 o 
  -6   8  12        3.05      -12.30     15.78 o 
  -5   8  12       71.39       51.73     12.44 o 
  -4   8  12       33.16       26.47     12.99 o 
  -3   8  12       39.72        7.82     13.76 o 
  -2   8  12      253.01      248.80     16.46 o 
  -1   8  12      141.80      147.64     14.18 o 
   0   8  12       26.01       39.99     10.70 o 
   1   8  12      141.78      149.81     13.88 o 
   2   8  12      253.20      213.11     16.39 o 
   3   8  12       39.67       58.52     11.96 o 
   4   8  12       33.10       21.20      9.20 o 
   5   8  12       71.48       82.82     13.11 o 
   6   8  12        3.04        5.29      8.41 o 
   7   8  12        9.00       12.27     21.01 o 
  -6   9  12        6.32       23.49     22.43 o 
  -5   9  12        4.50        7.67     13.67 o 
  -4   9  12       18.56        6.68     22.23 o 
  -3   9  12      172.37      176.17     21.75 o 
  -2   9  12      223.10      197.37     16.41 o 
  -1   9  12      326.95      330.03     19.63 o 
   0   9  12      204.46      205.82     19.27 o 
   1   9  12      327.26      333.79     67.37 o 
   2   9  12      223.33      262.05     22.54 o 
   3   9  12      172.29      204.00     17.23 o 
   4   9  12       18.55       23.90      9.76 o 
   5   9  12        4.55       -2.39      8.28 o 
   6   9  12        6.33       20.83     13.29 o 
  -6  10  12       28.95       17.45     23.69 o 
  -5  10  12        2.64        4.84     14.85 o 
  -4  10  12       79.74       87.17     19.57 o 
  -3  10  12       20.38       40.27     16.87 o 
  -2  10  12      140.54      113.89     21.29 o 
  -1  10  12      191.31      221.97     17.63 o 
   0  10  12       15.00       13.99     10.41 o 
   1  10  12      191.16      216.67     21.76 o 
   2  10  12      140.37      158.57     31.42 o 
   3  10  12       20.43       39.67     11.24 o 
   4  10  12       79.62       78.02     13.49 o 
   5  10  12        2.64       -0.15      8.88 o 
   6  10  12       28.97       65.59     22.46 o 
  -5  11  12       12.23      -19.88     13.25 o 
  -4  11  12       27.16       26.63     16.16 o 
  -3  11  12       13.20      -14.15     13.77 o 
  -2  11  12       53.96       46.69     16.90 o 
  -1  11  12       38.65       30.95     11.46 o 
   0  11  12        2.14        4.74     17.25 o 
   1  11  12       38.59       29.02     14.06 o 
   2  11  12       54.07       47.79     15.41 o 
   3  11  12       13.22       13.44     12.52 o 
   4  11  12       27.18       36.90     11.70 o 
   5  11  12       12.23       17.69     10.56 o 
  -5  12  12        9.84        4.90     20.37 o 
  -4  12  12        3.34        7.01     15.40 o 
  -3  12  12        6.21        4.55     15.00 o 
  -2  12  12       28.57       33.34     16.89 o 
  -1  12  12        8.16        3.29     10.69 o 
   0  12  12       11.40       48.28     21.69 o 
   1  12  12        8.13        4.11     12.29 o 
   2  12  12       28.56       33.19     15.54 o 
   3  12  12        6.22       37.40     14.49 o 
   4  12  12        3.33       15.51     15.08 o 
   5  12  12        9.87       12.09     11.46 o 
  -4  13  12        7.98       -6.95     15.39 o 
  -3  13  12        6.55      -10.19     14.69 o 
  -2  13  12        4.69       -5.15     14.03 o 
  -1  13  12        0.65       18.20     21.86 o 
   0  13  12        0.70       26.62     14.08 o 
   1  13  12        0.64      -13.95     11.32 o 
   2  13  12        4.68        9.96     27.53 o 
   3  13  12        6.61        4.35     11.50 o 
   4  13  12        7.98        7.27     13.04 o 
  -2  14  12        7.53        8.99     28.73 o 
  -1  14  12       29.18       29.63     21.25 o 
   0  14  12       63.41       43.61     33.88 o 
   1  14  12       29.21       47.29     15.27 o 
   2  14  12        7.51       44.25     16.24 o 
   1   0  13      694.99      702.55     12.79 o 
   2   0  13      192.31      193.88      6.34 o 
   3   0  13      186.08      183.91      7.15 o 
   4   0  13       26.31       24.58      6.17 o 
   5   0  13        3.19       12.12      5.43 o 
   6   0  13      220.24      199.91     12.83 o 
   7   0  13        6.17       -2.05      7.30 o 
   8   0  13        2.48        2.17     11.80 o 
  -8   1  13       25.65       22.84     14.38 o 
  -7   1  13       21.89       18.84      7.58 o 
  -6   1  13       12.06        8.27      5.91 o 
  -5   1  13       36.26       39.34      8.58 o 
  -4   1  13      467.18      413.03     15.82 o 
  -3   1  13       36.49       45.57      5.50 o 
  -2   1  13       86.75       83.42      5.08 o 
  -1   1  13      873.27      853.19     15.19 o 
   0   1  13      487.04      500.76     14.79 o 
   1   1  13      873.39      881.19     16.88 o 
   2   1  13       87.14       91.10      5.83 o 
   3   1  13       36.22       38.80      5.71 o 
   4   1  13      467.47      469.88     18.30 o 
   5   1  13       36.17       41.17      9.83 o 
   6   1  13       12.10       13.27      7.75 o 
   7   1  13       21.89       29.42     10.41 o 
   8   1  13       25.69       43.69     17.66 o 
  -8   2  13        5.57       13.67     11.22 o 
  -7   2  13       16.39       16.93      9.03 o 
  -6   2  13       78.05       73.81     14.78 o 
  -5   2  13      392.86      356.46     16.93 o 
  -4   2  13       55.34       52.32      8.67 o 
  -3   2  13       48.24       58.80      6.35 o 
  -2   2  13       72.44       78.91      5.18 o 
  -1   2  13      647.52      706.98     17.53 o 
   0   2  13       31.29       24.56      4.89 o 
   1   2  13      646.83      743.03     14.18 o 
   2   2  13       72.47       80.59      6.95 o 
   3   2  13       48.47       47.51      6.52 o 
   4   2  13       55.31       44.04      9.27 o 
   5   2  13      393.56      343.57     18.32 o 
   6   2  13       77.98      102.75     13.47 o 
   7   2  13       16.41       11.37      9.98 o 
   8   2  13        5.56       -1.56      9.39 o 
  -8   3  13       25.24       45.24     26.18 o 
  -7   3  13       28.04       42.40     21.90 o 
  -6   3  13       27.87       33.21     20.00 o 
  -5   3  13       44.27       30.44     10.72 o 
  -4   3  13       76.26       84.90     10.05 o 
  -3   3  13      624.92      596.80     17.42 o 
  -2   3  13      106.06      114.66      8.66 o 
  -1   3  13      403.59      382.36     11.90 o 
   0   3  13       80.91       90.11      7.31 o 
   1   3  13      403.73      399.53     10.78 o 
   2   3  13      106.18      116.93      7.26 o 
   3   3  13      625.47      562.96     13.93 o 
   4   3  13       76.07       63.55      8.59 o 
   5   3  13       44.19       29.81      7.66 o 
   6   3  13       27.81       37.68      8.65 o 
   7   3  13       28.03       42.67      9.70 o 
   8   3  13       25.27       20.10     20.53 o 
  -8   4  13        0.04      -10.57     19.33 o 
  -7   4  13        7.57       13.35     21.08 o 
  -6   4  13       89.43       73.59     25.57 o 
  -5   4  13       90.85       95.28     14.33 o 
  -4   4  13      309.15      324.83     16.00 o 
  -3   4  13      146.03      156.38     11.36 o 
  -2   4  13       11.70       11.05      5.54 o 
  -1   4  13        6.75        9.21      5.56 o 
   0   4  13       56.67       42.14      6.42 o 
   1   4  13        6.75        8.55      4.10 o 
   2   4  13       11.83        9.07      4.28 o 
   3   4  13      146.37      134.82      8.37 o 
   4   4  13      309.27      311.27     14.00 o 
   5   4  13       90.94       82.60     10.34 o 
   6   4  13       89.25       77.89     11.25 o 
   7   4  13        7.63       29.39     11.15 o 
   8   4  13        0.04       38.60     26.43 o 
  -8   5  13       12.42      -26.05     17.37 o 
  -7   5  13        3.88       -9.14     19.42 o 
  -6   5  13       13.56       39.15     22.14 o 
  -5   5  13       20.94       25.27     19.18 o 
  -4   5  13       80.37      119.82     12.49 o 
  -3   5  13      153.38      153.68     18.54 o 
  -2   5  13      251.38      242.18     13.16 o 
  -1   5  13       63.65       80.20      9.22 o 
   0   5  13      551.32      567.67     16.12 o 
   1   5  13       63.47       72.24      6.90 o 
   2   5  13      251.55      257.68     10.24 o 
   3   5  13      153.31      167.45      9.30 o 
   4   5  13       80.41       76.24      9.21 o 
   5   5  13       21.04       16.73     11.80 o 
   6   5  13       13.63       27.17      8.69 o 
   7   5  13        3.90       -0.75     16.25 o 
   8   5  13       12.45       50.73     10.38 o 
  -7   6  13        1.29      -24.19     17.04 o 
  -6   6  13       33.81        8.67     19.56 o 
  -5   6  13      229.48      234.31     34.94 o 
  -4   6  13      157.46      185.91     15.31 o 
  -3   6  13       18.00       10.05      8.76 o 
  -2   6  13       86.52       87.67     10.43 o 
  -1   6  13      392.63      392.37     16.74 o 
   0   6  13      859.96      905.04     24.41 o 
   1   6  13      393.08      398.16     15.75 o 
   2   6  13       86.46       81.60      7.79 o 
   3   6  13       18.04       17.86      6.73 o 
   4   6  13      157.45      177.76     23.92 o 
   5   6  13      229.63      224.16     16.63 o 
   6   6  13       33.66       32.93      9.62 o 
   7   6  13        1.27       -1.71     17.88 o 
  -7   7  13       32.56        6.41     20.24 o 
  -6   7  13       17.07        8.05     18.27 o 
  -5   7  13      472.13      420.35     41.17 o 
  -4   7  13        2.74       -8.97      8.64 o 
  -3   7  13      173.85      181.12     21.44 o 
  -2   7  13      154.42      202.18     14.63 o 
  -1   7  13      171.44      191.89     14.10 o 
   0   7  13       13.77        2.55      7.92 o 
   1   7  13      171.41      178.66     13.84 o 
   2   7  13      154.53      160.71     11.77 o 
   3   7  13      173.84      163.33     12.25 o 
   4   7  13        2.74       -2.80      7.94 o 
   5   7  13      472.07      482.71     21.71 o 
   6   7  13       17.06       15.46      8.80 o 
   7   7  13       32.56       36.88     12.85 o 
  -7   8  13        8.56       -5.10     18.51 o 
  -6   8  13       26.69        0.70     17.86 o 
  -5   8  13       13.09       15.65     14.02 o 
  -4   8  13       41.50       51.24     11.61 o 
  -3   8  13      415.82      433.58     27.95 o 
  -2   8  13      100.60      109.43     13.36 o 
  -1   8  13      762.65      730.57     24.56 o 
   0   8  13        1.17       -0.71     10.44 o 
   1   8  13      763.06      733.83     24.23 o 
   2   8  13      100.65      106.60     13.60 o 
   3   8  13      415.69      404.65     19.88 o 
   4   8  13       41.41       47.24     11.11 o 
   5   8  13       13.12       24.69      9.31 o 
   6   8  13       26.65       24.63      9.96 o 
   7   8  13        8.58       27.74      8.70 o 
  -6   9  13       43.87       26.62     22.23 o 
  -5   9  13       55.91       77.40     18.61 o 
  -4   9  13       37.16       11.29     22.26 o 
  -3   9  13       52.08       56.96     17.08 o 
  -2   9  13       27.29       23.68     14.91 o 
  -1   9  13      202.62      212.06     16.98 o 
   0   9  13       80.75       65.71     16.50 o 
   1   9  13      202.87      209.08     28.07 o 
   2   9  13       27.48       29.90     13.69 o 
   3   9  13       52.08       43.80     11.11 o 
   4   9  13       37.08       19.03      9.83 o 
   5   9  13       55.83       60.59     12.62 o 
   6   9  13       43.88       48.35     18.68 o 
  -6  10  13        9.47      -17.34     19.03 o 
  -5  10  13        2.61       -9.45     13.58 o 
  -4  10  13        2.73        6.75     15.01 o 
  -3  10  13        1.57      -18.05     12.03 o 
  -2  10  13       26.52       12.50     14.00 o 
  -1  10  13      235.26      232.89     17.76 o 
   0  10  13      340.68      372.87     20.55 o 
   1  10  13      235.35      210.13     21.46 o 
   2  10  13       26.56       20.34     12.15 o 
   3  10  13        1.58       19.44     10.07 o 
   4  10  13        2.72        0.43     10.91 o 
   5  10  13        2.61        9.82      9.53 o 
   6  10  13        9.45        9.36     13.28 o 
  -5  11  13        7.79       -0.28     13.85 o 
  -4  11  13        9.70       -3.99     14.46 o 
  -3  11  13       19.75        8.26     14.93 o 
  -2  11  13      105.21       99.48     20.07 o 
  -1  11  13        6.02       10.98      9.96 o 
   0  11  13       18.29       42.07     14.70 o 
   1  11  13        6.02       16.58     13.24 o 
   2  11  13      105.21      109.18     28.20 o 
   3  11  13       19.77       47.18     15.10 o 
   4  11  13        9.69       12.86     10.25 o 
   5  11  13        7.81       10.26     10.48 o 
  -4  12  13        0.69       -0.18     15.62 o 
  -3  12  13       11.18       -7.57     15.18 o 
  -2  12  13       12.71        2.10     14.54 o 
  -1  12  13        5.73       17.50     13.73 o 
   0  12  13        2.55        5.63     13.50 o 
   1  12  13        5.72        4.77     17.59 o 
   2  12  13       12.69       28.19     13.80 o 
   3  12  13       11.18       -0.74     11.91 o 
   4  12  13        0.69       -1.78     20.47 o 
  -3  13  13        0.02      -12.75     28.23 o 
  -2  13  13       26.72      -20.43     14.41 o 
  -1  13  13       19.69       39.79     26.25 o 
   0  13  13        2.49       10.96     13.23 o 
   1  13  13       19.76       21.44     13.79 o 
   2  13  13       26.63       27.11     14.36 o 
   3  13  13        0.02        7.85     11.69 o 
  -2  14  13        0.78       25.18     27.79 o 
  -1  14  13       16.33       21.49     27.85 o 
   0  14  13       27.64       66.21     21.95 o 
   1  14  13       16.30       27.62     53.37 o 
   2  14  13        0.78       21.69     21.03 o 
   0   0  14      235.05      253.91     12.55 o 
   1   0  14       70.39       63.78      4.88 o 
   2   0  14      309.66      305.87      7.70 o 
   3   0  14      391.46      394.01      9.84 o 
   4   0  14      157.91      133.02      9.06 o 
   5   0  14       17.40       22.62     14.85 o 
   6   0  14      124.49      111.71     13.15 o 
   7   0  14       27.78       16.97      8.88 o 
   8   0  14        0.00       13.03     12.53 o 
  -8   1  14        5.11       19.36     13.09 o 
  -7   1  14        5.73       17.36     11.04 o 
  -6   1  14       93.41       86.31     13.41 o 
  -5   1  14       92.56       88.35     11.64 o 
  -4   1  14      212.55      197.24     12.25 o 
  -3   1  14       65.29       75.76      6.26 o 
  -2   1  14       15.70       11.26      3.25 o 
  -1   1  14     1326.15     1374.74     17.71 o 
   0   1  14      510.01      497.74     13.53 o 
   1   1  14     1324.99     1363.88     38.70 o 
   2   1  14       15.55        9.93      3.35 o 
   3   1  14       65.12       69.69      6.13 o 
   4   1  14      212.07      190.74     14.04 o 
   5   1  14       92.32      121.53     15.97 o 
   6   1  14       93.27      111.18     13.29 o 
   7   1  14        5.72       20.24     10.36 o 
   8   1  14        5.12       15.08     12.80 o 
  -8   2  14        0.67        6.99     11.03 o 
  -7   2  14       26.79       17.84     15.92 o 
  -6   2  14       80.95       71.66     15.59 o 
  -5   2  14       62.78       64.63     15.23 o 
  -4   2  14      621.50      592.40     19.19 o 
  -3   2  14      386.71      417.88     16.76 o 
  -2   2  14       59.00       59.56      4.86 o 
  -1   2  14      255.68      262.14      9.91 o 
   0   2  14      821.63      854.89     18.35 o 
   1   2  14      255.49      268.46      9.05 o 
   2   2  14       58.91       52.55      6.43 o 
   3   2  14      387.17      389.31     13.52 o 
   4   2  14      621.27      571.15     20.57 o 
   5   2  14       62.90       87.43     16.36 o 
   6   2  14       80.98       84.61     12.32 o 
   7   2  14       26.75       50.38     15.59 o 
   8   2  14        0.68       14.58     16.27 o 
  -8   3  14       37.64       35.39     12.38 o 
  -7   3  14       36.95       59.59     25.36 o 
  -6   3  14        9.01       11.42     17.86 o 
  -5   3  14        5.23        7.38     18.89 o 
  -3   3  14      110.70      118.92      9.67 o 
  -2   3  14       13.43        2.91      4.78 o 
  -1   3  14      135.32      127.28      8.34 o 
   0   3  14      855.52      904.78     19.29 o 
   1   3  14      135.26      134.41      8.95 o 
   2   3  14       13.36       13.09      4.28 o 
   3   3  14      110.94      118.01      9.03 o 
   4   3  14      584.43      553.33     17.45 o 
   5   3  14        5.21        5.64      6.10 o 
   6   3  14        8.99       20.46      8.13 o 
   7   3  14       37.03       62.38     18.36 o 
   8   3  14       37.66       91.17     20.59 o 
  -8   4  14       15.78        1.49     22.61 o 
  -7   4  14       30.86       22.67     20.50 o 
  -6   4  14       86.65       65.86     24.36 o 
  -5   4  14       64.21        4.98     19.77 o 
  -4   4  14      259.81      264.18     39.61 o 
  -3   4  14        4.77       -5.80     10.04 o 
  -2   4  14      709.50      688.70     19.38 o 
  -1   4  14      514.70      518.59     29.11 o 
   0   4  14      693.02      705.81     17.51 o 
   1   4  14      515.09      501.68     14.40 o 
   2   4  14      709.00      649.98     15.11 o 
   3   4  14        4.73       -0.38      4.32 o 
   4   4  14      260.12      220.35     18.11 o 
   5   4  14       64.18       58.18      8.81 o 
   6   4  14       86.66       71.42     11.44 o 
   7   4  14       30.85       30.70     17.27 o 
   8   4  14       15.80       39.61     15.52 o 
  -7   5  14       33.89       25.10     22.17 o 
  -6   5  14       12.14      -11.60     16.66 o 
  -5   5  14      171.50      170.32     31.10 o 
  -4   5  14      736.46      706.62     31.40 o 
  -3   5  14       30.65       33.28      8.85 o 
  -2   5  14     1295.30     1223.72     60.08 o 
  -1   5  14      245.09      269.87     23.46 o 
   0   5  14      326.58      323.47     13.13 o 
   1   5  14      244.94      268.06     10.72 o 
   2   5  14     1295.32     1161.82     29.27 o 
   3   5  14       30.62       29.97      6.05 o 
   4   5  14      736.49      741.69     20.67 o 
   5   5  14      171.76      168.88     14.74 o 
   6   5  14       12.16        1.25      7.21 o 
   7   5  14       33.80       61.57     14.57 o 
  -7   6  14        5.63       -7.64     20.41 o 
  -6   6  14       66.93       76.08     27.50 o 
  -5   6  14      125.65      143.23     30.60 o 
  -4   6  14      594.35      510.74     57.47 o 
  -3   6  14      198.04      192.19     14.40 o 
  -2   6  14      118.47      151.88     12.41 o 
  -1   6  14        2.95        8.64      7.61 o 
   0   6  14      784.38      749.17     22.60 o 
   1   6  14        2.94        0.67      5.47 o 
   2   6  14      118.59      122.52      9.01 o 
   3   6  14      197.66      200.49     12.74 o 
   4   6  14      594.24      474.71     20.44 o 
   5   6  14      125.67      156.04     15.11 o 
   6   6  14       67.08       74.86     12.02 o 
   7   6  14        5.62       12.35     24.28 o 
  -7   7  14        2.91       10.89     22.40 o 
  -6   7  14       12.45       -0.20     20.41 o 
  -5   7  14       30.79       26.36     19.21 o 
  -4   7  14      162.93      164.15     23.28 o 
  -3   7  14      149.34      136.16     19.66 o 
  -2   7  14      889.04      874.06     35.10 o 
  -1   7  14       21.32       31.52      9.58 o 
   0   7  14       39.85       37.56     10.27 o 
   1   7  14       21.37       23.77      8.98 o 
   2   7  14      889.18      898.35     22.78 o 
   3   7  14      149.22      137.34     11.74 o 
   4   7  14      162.86      159.57     15.11 o 
   5   7  14       30.81       44.77     15.42 o 
   6   7  14       12.51       22.92     13.38 o 
   7   7  14        2.92       15.61     19.01 o 
  -7   8  14        8.07       -9.20     17.69 o 
  -6   8  14        9.27      -13.12     17.69 o 
  -5   8  14      124.48      111.95     29.64 o 
  -4   8  14       18.11       13.35     13.63 o 
  -3   8  14       22.26       34.95     17.18 o 
  -2   8  14      359.61      358.50     26.44 o 
  -1   8  14       17.66       28.04     10.68 o 
   0   8  14       73.66       71.80     12.39 o 
   1   8  14       17.62       29.07     10.17 o 
   2   8  14      359.48      357.42     19.68 o 
   3   8  14       22.30       23.33     10.81 o 
   4   8  14       18.09       10.56      8.89 o 
   5   8  14      124.54      100.88     13.83 o 
   6   8  14        9.33        0.83      8.53 o 
   7   8  14        8.05       14.61     35.95 o 
  -6   9  14        9.05       16.17     23.11 o 
  -5   9  14       12.67       17.52     15.21 o 
  -4   9  14       26.11       17.52     15.58 o 
  -3   9  14       62.03       63.69     29.99 o 
  -2   9  14       12.40       57.93     16.89 o 
  -1   9  14      199.66      198.76     16.93 o 
   0   9  14        1.23       16.46     10.19 o 
   1   9  14      199.18      223.88     21.60 o 
   2   9  14       12.34       19.96     12.90 o 
   3   9  14       61.93       76.68     12.54 o 
   4   9  14       26.09       25.42      9.90 o 
   5   9  14       12.70        9.91      9.49 o 
   6   9  14        9.00       19.80     10.08 o 
  -6  10  14        0.58       -1.82     22.99 o 
  -5  10  14       30.83       20.40     15.74 o 
  -4  10  14       66.32       47.33     18.28 o 
  -3  10  14       80.95       89.61     19.84 o 
  -2  10  14      305.24      346.84     28.50 o 
  -1  10  14      128.44      124.13     18.82 o 
   0  10  14      120.01      113.73     14.41 o 
   1  10  14      128.46      121.88     18.51 o 
   2  10  14      305.49      342.24     30.82 o 
   3  10  14       80.79       60.97     12.53 o 
   4  10  14       66.37       75.19     13.53 o 
   5  10  14       30.85       31.21     11.21 o 
   6  10  14        0.58       29.17     14.33 o 
  -5  11  14       21.46       34.90     17.25 o 
  -4  11  14        7.29       15.46     15.77 o 
  -3  11  14        5.61       -0.06     14.99 o 
  -2  11  14        1.55        7.40     14.70 o 
  -1  11  14      117.87      119.55     16.92 o 
   0  11  14       57.68       66.03     17.16 o 
   1  11  14      117.95      121.44     19.24 o 
   2  11  14        1.55        2.94     16.65 o 
   3  11  14        5.61       23.81     13.15 o 
   4  11  14        7.29       15.86     10.90 o 
   5  11  14       21.43       37.24     11.95 o 
  -4  12  14       10.29      -10.41     14.94 o 
  -3  12  14        6.08      -20.20     13.47 o 
  -2  12  14       29.82       11.77     15.93 o 
  -1  12  14       31.09       27.37     20.44 o 
   0  12  14       69.36       59.89     16.84 o 
   1  12  14       31.13       13.24     12.48 o 
   2  12  14       29.84       26.86     19.36 o 
   3  12  14        6.10        9.87     20.29 o 
   4  12  14       10.29       17.91     36.68 o 
  -3  13  14        4.14        2.15     17.22 o 
  -2  13  14       26.37       20.97     19.39 o 
  -1  13  14        2.26      -12.21     21.99 o 
   0  13  14       22.29       13.06     12.82 o 
   1  13  14        2.26        9.23     13.15 o 
   2  13  14       26.44       48.84     39.65 o 
   3  13  14        4.14       30.38     12.90 o 
  -2  14  14       11.81       15.26     28.41 o 
  -1  14  14        3.24      -32.83     24.95 o 
   0  14  14        4.79       33.64     20.31 o 
   1  14  14        3.22       14.67     13.88 o 
   2  14  14       11.82       39.79     16.96 o 
   1   0  15      143.86      128.47      6.50 o 
   2   0  15        0.13        7.03      3.48 o 
   3   0  15        2.87       12.30      4.68 o 
   4   0  15      184.37      205.70     14.26 o 
   5   0  15      512.67      411.32     19.24 o 
   6   0  15       12.33        6.16     11.12 o 
   7   0  15        8.34       12.33      8.61 o 
   8   0  15       12.18       12.36     12.86 o 
  -8   1  15        2.90       12.21     11.66 o 
  -7   1  15       43.38       57.34     11.44 o 
  -6   1  15       56.39       49.15     10.13 o 
  -5   1  15       63.89       65.63     10.86 o 
  -4   1  15       46.52       48.59      9.31 o 
  -3   1  15      206.60      201.08     12.24 o 
  -2   1  15        1.93        2.21      3.18 o 
  -1   1  15      222.39      221.18      6.90 o 
   0   1  15        5.57        9.16      4.25 o 
   1   1  15      222.14      239.76      9.47 o 
   2   1  15        1.94        2.82      3.36 o 
   3   1  15      207.22      199.29     12.80 o 
   4   1  15       46.84       58.16     10.19 o 
   5   1  15       63.99       60.74     11.11 o 
   6   1  15       56.32       54.12     11.08 o 
   7   1  15       43.52       71.96     14.11 o 
   8   1  15        2.91       22.78     10.70 o 
  -8   2  15        7.59        2.34     29.55 o 
  -7   2  15        5.54       14.98     10.38 o 
  -6   2  15      148.31      131.75     19.08 o 
  -5   2  15      120.00      121.14     18.29 o 
  -4   2  15       45.33       63.31     14.54 o 
  -3   2  15      147.34      156.99     13.58 o 
  -2   2  15      269.23      290.17     21.23 o 
  -1   2  15      105.77      138.18      9.62 o 
   0   2  15      703.07      739.69     17.30 o 
   1   2  15      105.64      131.84      8.66 o 
   2   2  15      268.57      277.90     11.16 o 
   3   2  15      147.27      155.59     12.31 o 
   4   2  15       45.53       73.05     11.00 o 
   5   2  15      120.06      124.63     13.61 o 
   6   2  15      148.26      148.38     15.14 o 
   7   2  15        5.53       33.71     11.69 o 
   8   2  15        7.65       24.28     11.29 o 
  -8   3  15        3.96        1.74     30.68 o 
  -7   3  15       10.20       13.44     21.47 o 
  -6   3  15        8.06       25.89     21.17 o 
  -5   3  15      340.68      298.03     37.98 o 
  -4   3  15      181.62      147.48     29.55 o 
  -3   3  15       20.49       27.13     11.40 o 
  -2   3  15       78.70       84.43      8.08 o 
  -1   3  15        5.93       10.33      4.78 o 
   0   3  15      117.93      100.52      9.57 o 
   1   3  15        5.89       19.38      4.65 o 
   2   3  15       78.66       77.48      6.87 o 
   3   3  15       20.69       18.23      6.22 o 
   4   3  15      181.91      179.95     12.01 o 
   5   3  15      341.11      317.14     15.43 o 
   6   3  15        8.07       15.43      7.75 o 
   7   3  15       10.19       33.91      9.46 o 
   8   3  15        3.97       28.52     12.17 o 
  -8   4  15        0.57      -22.84     15.23 o 
  -7   4  15       27.42       24.25     21.47 o 
  -6   4  15       61.11       66.74     26.44 o 
  -5   4  15      174.16      115.15     28.55 o 
  -4   4  15       21.11        9.40     13.51 o 
  -3   4  15      331.08      310.58     20.93 o 
  -2   4  15      133.94      142.66     10.20 o 
  -1   4  15      159.98      193.59     12.09 o 
   0   4  15        8.48       14.12      5.63 o 
   1   4  15      160.16      168.62      9.67 o 
   2   4  15      134.02      135.13      8.62 o 
   3   4  15      331.36      302.88     11.49 o 
   4   4  15       21.02       19.62      7.17 o 
   5   4  15      174.00      164.93     12.35 o 
   6   4  15       61.15       78.64     12.07 o 
   7   4  15       27.43       34.61      9.57 o 
   8   4  15        0.57        5.39     11.61 o 
  -7   5  15        0.51       13.91     23.25 o 
  -6   5  15        5.41       28.41     22.11 o 
  -5   5  15       67.72       55.87     22.05 o 
  -4   5  15       59.52       61.25     16.10 o 
  -3   5  15        7.63       -4.28     12.18 o 
  -2   5  15       44.13       38.13      8.22 o 
  -1   5  15       30.50       28.26      7.88 o 
   0   5  15        0.28        2.99      5.50 o 
   1   5  15       30.72       21.23      5.75 o 
   2   5  15       44.32       50.33      6.91 o 
   3   5  15        7.70       -0.23      5.05 o 
   4   5  15       59.51       55.23      9.13 o 
   5   5  15       67.75       62.30     10.73 o 
   6   5  15        5.36       11.04     13.76 o 
   7   5  15        0.50       25.43      9.18 o 
  -7   6  15        2.91       -5.24     19.97 o 
  -6   6  15       41.27        3.28     18.39 o 
  -5   6  15      105.40      151.17     32.27 o 
  -4   6  15       10.56       12.52     15.39 o 
  -3   6  15      174.79      141.68     19.20 o 
  -2   6  15       29.47       32.56      9.05 o 
  -1   6  15      244.43      236.65     15.08 o 
   0   6  15        7.78        3.42      7.77 o 
   1   6  15      243.99      238.08     17.07 o 
   2   6  15       29.59       34.10      6.78 o 
   3   6  15      174.58      165.68     14.06 o 
   4   6  15       10.64        5.53      7.78 o 
   5   6  15      105.34      126.09     14.34 o 
   6   6  15       41.18       49.39     11.11 o 
   7   6  15        2.90       26.75     28.93 o 
  -7   7  15       15.40       11.66     20.35 o 
  -6   7  15        4.13       11.57     18.54 o 
  -5   7  15       48.23       68.03     25.45 o 
  -4   7  15       65.14       68.43     17.34 o 
  -3   7  15      116.61      122.29     31.20 o 
  -2   7  15       52.96       60.94     16.79 o 
  -1   7  15      131.33      128.18     13.19 o 
   0   7  15      220.27      230.00     16.07 o 
   1   7  15      131.20      125.29     13.49 o 
   2   7  15       52.92       62.82      9.65 o 
   3   7  15      116.76      117.13     11.46 o 
   4   7  15       65.23       82.36     12.16 o 
   5   7  15       48.09       51.77     10.99 o 
   6   7  15        4.12       -0.97      7.57 o 
   7   7  15       15.46       55.17     15.87 o 
  -6   8  15        5.38       -3.66     18.24 o 
  -5   8  15        0.38       -5.68     17.95 o 
  -4   8  15      132.24      126.79     20.72 o 
  -3   8  15      117.54      132.09     20.90 o 
  -2   8  15      490.34      457.87     28.57 o 
  -1   8  15      293.90      274.37     18.14 o 
   0   8  15       10.16       13.53     10.21 o 
   1   8  15      293.67      281.67     18.07 o 
   2   8  15      490.94      481.37     21.45 o 
   3   8  15      117.63      130.66     20.61 o 
   4   8  15      132.18      149.57     15.76 o 
   5   8  15        0.38        1.10      8.11 o 
   6   8  15        5.39       15.55      8.96 o 
  -6   9  15       13.74        9.11     23.25 o 
  -5   9  15        2.96       14.96     19.83 o 
  -4   9  15       40.87       44.78     17.34 o 
  -3   9  15       28.08       39.23     17.67 o 
  -2   9  15       46.52       76.13     17.90 o 
  -1   9  15      166.77      142.22     15.01 o 
   0   9  15       83.83       84.05     13.51 o 
   1   9  15      166.66      166.05     19.93 o 
   2   9  15       46.57       81.31     15.91 o 
   3   9  15       28.00       33.27     10.31 o 
   4   9  15       40.87       38.64     11.18 o 
   5   9  15        2.97        1.19      8.85 o 
   6   9  15       13.72       18.33     11.46 o 
  -5  10  15       25.57       32.24     17.03 o 
  -4  10  15        5.09       10.91     16.82 o 
  -3  10  15        4.27        3.73     14.67 o 
  -2  10  15       42.91       25.67     15.63 o 
  -1  10  15       40.85       47.09     12.46 o 
   0  10  15       98.92       86.41     13.71 o 
   1  10  15       40.77       43.50     14.21 o 
   2  10  15       42.94       57.02     15.29 o 
   3  10  15        4.26       12.20      9.26 o 
   4  10  15        5.08        5.49      9.51 o 
   5  10  15       25.60       19.82     12.20 o 
  -5  11  15       16.23       -7.56     18.26 o 
  -4  11  15        2.63       -8.73     14.65 o 
  -3  11  15        2.56      -16.84     14.27 o 
  -2  11  15       13.67       -0.64     14.44 o 
  -1  11  15       22.69       22.51     14.60 o 
   0  11  15      102.09      100.05     18.05 o 
   1  11  15       22.69       19.89     12.80 o 
   2  11  15       13.67       24.80     21.17 o 
   3  11  15        2.56        9.17     11.89 o 
   4  11  15        2.63        5.20      9.25 o 
   5  11  15       16.20       26.91     14.48 o 
  -4  12  15       21.79       13.76     17.27 o 
  -3  12  15        5.26      -13.91     14.37 o 
  -2  12  15       38.89       38.43     18.35 o 
  -1  12  15       60.16       33.74     26.53 o 
   0  12  15        9.21        2.20     27.41 o 
   1  12  15       60.16       53.16     15.57 o 
   2  12  15       38.96       21.12     15.84 o 
   3  12  15        5.23       12.34     32.87 o 
   4  12  15       21.82       21.20     31.29 o 
  -3  13  15        3.52       13.95     16.85 o 
  -2  13  15       30.30       12.13     16.61 o 
  -1  13  15       14.93       43.14     28.44 o 
   0  13  15       14.76       29.91     20.37 o 
   1  13  15       14.84       28.06     23.49 o 
   2  13  15       30.26       24.90     16.43 o 
   3  13  15        3.53       24.33     13.36 o 
  -1  14  15       15.45       22.40     32.51 o 
   0  14  15       61.98      108.50     20.03 o 
   1  14  15       15.47       28.61     26.71 o 
   0   0  16      573.72      599.57     22.09 o 
   1   0  16      222.26      210.47      8.00 o 
   2   0  16      407.51      426.75     16.67 o 
   3   0  16       53.34       64.00      6.88 o 
   4   0  16       13.95       29.10      8.48 o 
   5   0  16       16.75       15.83     10.54 o 
   6   0  16      203.64      164.60     15.78 o 
   7   0  16        7.51       14.06      9.75 o 
   8   0  16        0.82       13.83      9.79 o 
  -8   1  16        2.24        8.05     12.36 o 
  -7   1  16        3.57        5.06      7.78 o 
  -6   1  16       44.50       58.60     10.84 o 
  -5   1  16       14.60       16.61      7.81 o 
  -4   1  16      222.24      214.68     20.32 o 
  -3   1  16       17.16       27.95      5.88 o 
  -2   1  16      118.89      117.64      7.20 o 
  -1   1  16      163.67      147.57      6.26 o 
   0   1  16      173.86      189.95      9.67 o 
   1   1  16      163.50      145.84     12.03 o 
   2   1  16      118.91      123.40      7.19 o 
   3   1  16       16.97       21.73      6.47 o 
   4   1  16      222.56      246.20     15.86 o 
   5   1  16       14.71       18.52      8.30 o 
   6   1  16       44.62       55.18     11.15 o 
   7   1  16        3.55       13.74     10.53 o 
   8   1  16        2.25       15.95     10.81 o 
  -8   2  16        8.07        6.88     10.95 o 
  -7   2  16       22.92       23.66     17.51 o 
  -6   2  16        0.66        9.83      6.77 o 
  -5   2  16      157.76      139.38     19.09 o 
  -4   2  16      776.02      737.97     41.61 o 
  -3   2  16      108.09      103.01     11.26 o 
  -2   2  16      207.23      221.18     10.01 o 
  -1   2  16      554.64      586.14     15.38 o 
   0   2  16      355.89      354.42     12.64 o 
   1   2  16      554.58      582.30     13.44 o 
   2   2  16      207.10      217.26     11.03 o 
   3   2  16      107.82      111.90     10.00 o 
   4   2  16      775.38      739.54     24.26 o 
   5   2  16      157.58      137.06     14.26 o 
   6   2  16        0.64       -1.33      7.52 o 
   7   2  16       22.86       19.25     19.27 o 
   8   2  16        8.08       26.47     11.54 o 
  -8   3  16        2.55       26.16     11.12 o 
  -7   3  16        7.99      -13.91     19.12 o 
  -6   3  16        1.75        8.61     19.71 o 
  -5   3  16        4.51       -1.29     18.39 o 
  -4   3  16      885.73      836.28     53.24 o 
  -3   3  16       92.50       89.48     14.27 o 
  -2   3  16       43.61       42.16      7.14 o 
  -1   3  16      464.59      449.86     14.09 o 
   0   3  16      513.94      529.81     15.36 o 
   1   3  16      464.67      483.46     12.89 o 
   2   3  16       43.67       36.05      5.90 o 
   3   3  16       92.37       92.13      8.07 o 
   4   3  16      885.96      779.06     22.71 o 
   5   3  16        4.45        5.46      6.32 o 
   6   3  16        1.78       11.93      7.92 o 
   7   3  16        8.02       15.89      8.54 o 
   8   3  16        2.57       30.27     19.34 o 
  -7   4  16        7.35       15.32     21.76 o 
  -6   4  16        0.74       14.85     20.76 o 
  -5   4  16        1.59      -11.25     15.84 o 
  -4   4  16      548.02      537.75     45.36 o 
  -3   4  16      392.85      375.80     26.33 o 
  -2   4  16      708.62      690.98     21.86 o 
  -1   4  16      153.89      175.01     10.43 o 
   0   4  16     2291.63     2239.74     51.09 o 
   1   4  16      153.97      179.66      9.49 o 
   2   4  16      708.93      696.86     16.59 o 
   3   4  16      392.79      381.89     12.93 o 
   4   4  16      547.93      521.65     18.00 o 
   5   4  16        1.61       -4.51      5.79 o 
   6   4  16        0.74       -0.46      6.84 o 
   7   4  16        7.30       20.31     15.62 o 
  -7   5  16        1.61        5.33     19.77 o 
  -6   5  16       29.74       17.13     20.97 o 
  -5   5  16       18.17       49.84     22.84 o 
  -4   5  16      202.40      205.08     23.24 o 
  -3   5  16      146.56      170.80     19.93 o 
  -2   5  16      116.98      141.24     15.12 o 
  -1   5  16       17.59       17.16      9.19 o 
   0   5  16       29.47       30.16      7.11 o 
   1   5  16       17.55       18.12      5.66 o 
   2   5  16      116.64      104.58      8.60 o 
   3   5  16      146.65      141.84     12.30 o 
   4   5  16      202.48      203.21     13.42 o 
   5   5  16       18.17       25.78     11.01 o 
   6   5  16       29.77       36.91      9.52 o 
   7   5  16        1.61        1.91      8.36 o 
  -7   6  16       14.15      -19.03     16.49 o 
  -6   6  16       17.29       23.87     23.28 o 
  -5   6  16       80.60       40.71     23.13 o 
  -4   6  16       28.30       32.72     15.72 o 
  -3   6  16      127.00      138.51     19.81 o 
  -2   6  16     1637.41     1535.95     56.34 o 
  -1   6  16      262.31      285.25     16.04 o 
   0   6  16       11.34        7.47      7.76 o 
   1   6  16      262.46      273.93     14.36 o 
   2   6  16     1636.81     1519.42     28.88 o 
   3   6  16      126.85      117.87     11.20 o 
   4   6  16       28.35       41.52      8.36 o 
   5   6  16       80.67       73.26     11.99 o 
   6   6  16       17.27       15.23      8.67 o 
   7   6  16       14.16       50.09     38.32 o 
  -7   7  16       20.70       19.91     21.93 o 
  -6   7  16       17.85      -10.25     17.37 o 
  -5   7  16       63.73       54.35     24.28 o 
  -4   7  16       49.05       44.96     18.05 o 
  -3   7  16       31.82       40.39     15.41 o 
  -2   7  16     1571.10     1627.71     49.43 o 
  -1   7  16       71.52       93.99     12.55 o 
   0   7  16       70.24       98.16     12.97 o 
   1   7  16       71.60       70.64     11.95 o 
   2   7  16     1571.03     1507.61     31.10 o 
   3   7  16       31.83       39.10      8.65 o 
   4   7  16       49.11       31.12      9.19 o 
   5   7  16       63.78       72.54     12.10 o 
   6   7  16       17.89        6.09     12.29 o 
   7   7  16       20.69       31.55     13.61 o 
  -6   8  16        7.06        5.30     22.08 o 
  -5   8  16        2.33        7.03     18.42 o 
  -4   8  16       13.27       17.43     15.51 o 
  -3   8  16       24.84       24.11     24.95 o 
  -2   8  16      259.26      239.47     28.63 o 
  -1   8  16       27.53       29.16     10.87 o 
   0   8  16        2.09        2.92      8.89 o 
   1   8  16       27.46       33.71     10.63 o 
   2   8  16      259.09      299.91     24.06 o 
   3   8  16       24.71       24.33      9.67 o 
   4   8  16       13.28        0.40     10.41 o 
   5   8  16        2.35       -1.47      8.24 o 
   6   8  16        7.05        4.13     16.36 o 
  -6   9  16       17.00       -3.66     21.49 o 
  -5   9  16        4.56       -4.71     20.50 o 
  -4   9  16       63.42       69.37     19.59 o 
  -3   9  16       12.58       10.98     14.58 o 
  -2   9  16      312.96      322.47     27.22 o 
  -1   9  16       50.94       54.64     11.69 o 
   0   9  16       97.89       90.03     13.52 o 
   1   9  16       50.97       48.59     14.06 o 
   2   9  16      312.92      320.92     24.94 o 
   3   9  16       12.58       27.56     10.32 o 
   4   9  16       63.42       62.39     12.50 o 
   5   9  16        4.53        9.89      9.43 o 
   6   9  16       17.04       22.35     13.78 o 
  -5  10  16        6.37      -16.02     15.43 o 
  -4  10  16        1.99      -12.53     16.44 o 
  -3  10  16       48.55       21.32     16.08 o 
  -2  10  16        9.70       10.53     14.71 o 
  -1  10  16       82.13       88.77     14.19 o 
   0  10  16       98.53      101.77     14.66 o 
   1  10  16       82.30       66.71     15.41 o 
   2  10  16        9.68       11.10     11.89 o 
   3  10  16       48.65       58.62     17.10 o 
   4  10  16        1.98        4.46     11.90 o 
   5  10  16        6.34        1.86      9.65 o 
  -5  11  16        2.97        5.01     23.66 o 
  -4  11  16       25.57        3.43     16.37 o 
  -3  11  16        4.13        0.06     14.96 o 
  -2  11  16       34.11       41.16     18.82 o 
  -1  11  16      105.43      117.16     15.62 o 
   0  11  16        0.20       10.21     12.36 o 
   1  11  16      105.40      123.38     19.37 o 
   2  11  16       34.10       61.39     19.46 o 
   3  11  16        4.11       12.61     12.43 o 
   4  11  16       25.51       19.84     10.53 o 
   5  11  16        2.99       -4.48     10.14 o 
  -4  12  16        4.85       19.25     18.67 o 
  -3  12  16       11.75       -3.62     15.94 o 
  -2  12  16        8.74       17.42     16.90 o 
  -1  12  16        6.99      -12.36     19.42 o 
   0  12  16       13.98        9.18     21.60 o 
   1  12  16        6.99       11.08     26.46 o 
   2  12  16        8.74       16.42     13.28 o 
   3  12  16       11.75       67.14     41.14 o 
   4  12  16        4.82       15.37     23.09 o 
  -3  13  16        3.11       -7.78     36.39 o 
  -2  13  16        6.67       -5.41     15.85 o 
  -1  13  16        5.74      -17.60     24.13 o 
   0  13  16       39.57       36.85     39.99 o 
   1  13  16        5.74       31.30     22.84 o 
   2  13  16        6.66       23.79     13.70 o 
   3  13  16        3.12       17.80     21.14 o 
   1   0  17       75.55       71.19      5.71 o 
   2   0  17        0.30       -2.04      3.58 o 
   3   0  17       12.44       11.17      6.99 o 
   4   0  17      222.79      209.97     15.22 o 
   5   0  17      213.94      192.00     15.58 o 
   6   0  17        5.58        8.89      7.48 o 
   7   0  17        0.06        1.18      7.55 o 
   8   0  17       20.27       45.67     12.78 o 
  -8   1  17        3.72       24.01     10.03 o 
  -7   1  17        0.21       11.88      8.57 o 
  -6   1  17       60.40       69.12     11.35 o 
  -5   1  17      135.56      122.30     13.23 o 
  -4   1  17       67.90       68.47     14.44 o 
  -3   1  17      508.90      446.71     14.19 o 
  -2   1  17      297.77      277.69     12.08 o 
  -1   1  17      129.91      136.38      7.81 o 
   0   1  17      228.03      225.49     11.94 o 
   1   1  17      130.04      132.99      8.35 o 
   2   1  17      298.10      308.97     10.25 o 
   3   1  17      508.29      453.45     15.51 o 
   4   1  17       67.97       59.15     10.58 o 
   5   1  17      135.65      143.12     14.47 o 
   6   1  17       60.48       59.34     15.55 o 
   7   1  17        0.20        6.45     13.72 o 
   8   1  17        3.76       20.54     28.41 o 
  -7   2  17       13.16       23.38     10.94 o 
  -6   2  17       66.52       51.81     10.83 o 
  -5   2  17       26.53       21.61     12.61 o 
  -4   2  17      287.39      282.18     23.51 o 
  -3   2  17      409.26      381.93     17.14 o 
  -2   2  17       93.09       88.09      7.98 o 
  -1   2  17       73.16       76.34      7.54 o 
   0   2  17      430.91      422.19     13.94 o 
   1   2  17       72.90       78.41      6.72 o 
   2   2  17       93.01       88.66      7.62 o 
   3   2  17      408.84      390.42     19.18 o 
   4   2  17      287.63      279.56     17.11 o 
   5   2  17       26.69       31.04      9.16 o 
   6   2  17       66.54       62.12     16.76 o 
   7   2  17       13.25       16.00     16.85 o 
  -7   3  17       41.42       65.54     24.20 o 
  -6   3  17       26.51       30.02     21.61 o 
  -5   3  17      151.01      125.98     29.84 o 
  -4   3  17      335.87      341.28     41.09 o 
  -3   3  17       37.30       46.69     13.15 o 
  -2   3  17       45.01       45.43      7.63 o 
  -1   3  17      436.44      397.57     14.25 o 
   0   3  17      240.38      227.38     11.86 o 
   1   3  17      436.54      401.01     12.29 o 
   2   3  17       45.05       47.03      6.61 o 
   3   3  17       37.56       52.30      7.05 o 
   4   3  17      336.19      334.80     15.21 o 
   5   3  17      150.68      165.06     12.81 o 
   6   3  17       26.48       28.98      9.18 o 
   7   3  17       41.36       57.08     10.85 o 
  -7   4  17       16.73      -11.80     20.79 o 
  -6   4  17       29.59       20.62     22.72 o 
  -5   4  17       17.50       19.50     20.09 o 
  -4   4  17        6.17       37.78     22.58 o 
  -3   4  17      242.67      256.05     21.51 o 
  -2   4  17      483.96      491.69     17.50 o 
  -1   4  17      116.69      129.16     10.94 o 
   0   4  17        2.09       -5.37      4.88 o 
   1   4  17      116.88      122.66      8.58 o 
   2   4  17      484.92      478.64     14.07 o 
   3   4  17      241.88      230.20     11.52 o 
   4   4  17        6.18        9.12      7.06 o 
   5   4  17       17.51       24.20      6.65 o 
   6   4  17       29.56       32.30      9.63 o 
   7   4  17       16.75       39.28     11.03 o 
  -7   5  17        3.05      -28.24     18.83 o 
  -6   5  17       44.21        9.20     20.56 o 
  -5   5  17       29.22       37.75     22.87 o 
  -4   5  17        7.40       18.65     21.67 o 
  -3   5  17      103.92       93.37     17.10 o 
  -2   5  17      722.65      666.67     29.60 o 
  -1   5  17      309.84      304.57     15.32 o 
   0   5  17       79.29       89.46      9.72 o 
   1   5  17      309.63      301.88     13.99 o 
   2   5  17      722.63      663.47     17.05 o 
   3   5  17      103.85       92.66     10.33 o 
   4   5  17        7.36       15.40      6.95 o 
   5   5  17       29.13       42.62      9.67 o 
   6   5  17       44.20       45.76      9.83 o 
   7   5  17        3.05       12.48      8.68 o 
  -7   6  17       18.99        7.03     20.26 o 
  -6   6  17        5.46        6.79     20.65 o 
  -5   6  17        0.32       -6.88     17.51 o 
  -4   6  17       21.67       28.78     14.56 o 
  -3   6  17       12.31        1.91     13.65 o 
  -2   6  17       14.87       26.94     16.82 o 
  -1   6  17      235.54      245.80     16.03 o 
   0   6  17        0.80        2.45      7.96 o 
   1   6  17      235.64      236.99     13.87 o 
   2   6  17       14.87       14.86      6.46 o 
   3   6  17       12.40       11.60      7.12 o 
   4   6  17       21.60       18.43      6.97 o 
   5   6  17        0.33        4.82      7.66 o 
   6   6  17        5.45        3.03      8.30 o 
   7   6  17       19.01       50.29     11.66 o 
  -6   7  17        7.81      -16.46     16.84 o 
  -5   7  17       12.98      -19.09     15.70 o 
  -4   7  17        8.25        5.07     13.82 o 
  -3   7  17       49.89       55.63     16.21 o 
  -2   7  17       82.07       53.17     18.98 o 
  -1   7  17      455.53      420.56     19.70 o 
   0   7  17        1.55        7.59      8.97 o 
   1   7  17      456.14      469.80     20.57 o 
   2   7  17       81.88       79.91     10.40 o 
   3   7  17       49.91       51.66      8.93 o 
   4   7  17        8.24       16.76      8.78 o 
   5   7  17       12.98       14.35      9.08 o 
   6   7  17        7.82       21.97      9.41 o 
  -6   8  17        8.83       19.59     27.03 o 
  -5   8  17        3.55       11.77     20.35 o 
  -4   8  17       54.40       90.07     19.72 o 
  -3   8  17       20.08        3.79     13.48 o 
  -2   8  17      186.95      170.66     21.32 o 
  -1   8  17       22.69       23.80     10.11 o 
   0   8  17        0.94        4.47      9.36 o 
   1   8  17       22.63       24.17     10.45 o 
   2   8  17      187.00      178.04     19.69 o 
   3   8  17       20.11       21.21      9.31 o 
   4   8  17       54.32       68.30     12.41 o 
   5   8  17        3.55        8.78      8.55 o 
   6   8  17        8.83       14.25      9.63 o 
  -6   9  17        8.03      -13.12     23.69 o 
  -5   9  17        6.72       -4.28     17.39 o 
  -4   9  17       11.88        3.02     18.11 o 
  -3   9  17       29.74       38.41     17.77 o 
  -2   9  17      162.55      141.12     21.57 o 
  -1   9  17      130.79      141.64     15.26 o 
   0   9  17       39.55       53.97     11.79 o 
   1   9  17      130.78      138.04     18.81 o 
   2   9  17      162.74      163.32     20.18 o 
   3   9  17       29.79       22.17     10.07 o 
   4   9  17       11.90       14.93      9.36 o 
   5   9  17        6.73        5.49     11.51 o 
   6   9  17        8.06       21.57     10.01 o 
  -5  10  17       12.56       -8.84     19.83 o 
  -4  10  17       16.07       -2.33     15.50 o 
  -3  10  17        1.84        2.03     15.84 o 
  -2  10  17       20.66        5.76     14.69 o 
  -1  10  17       15.70       16.19     10.41 o 
   0  10  17       15.03        8.84      9.79 o 
   1  10  17       15.81       16.01     11.99 o 
   2  10  17       20.68       12.88     11.37 o 
   3  10  17        1.84       13.05     12.44 o 
   4  10  17       16.06       10.61     10.51 o 
   5  10  17       12.58       23.00     10.91 o 
  -4  11  17        4.62      -11.64     15.43 o 
  -3  11  17        3.80        0.97     16.81 o 
  -2  11  17        4.03      -14.75     14.70 o 
  -1  11  17       12.35      -16.33     13.20 o 
   0  11  17        0.04        9.49     15.61 o 
   1  11  17       12.33       20.22     15.40 o 
   2  11  17        4.02        2.39     11.15 o 
   3  11  17        3.80        0.24     10.45 o 
   4  11  17        4.61       27.93     11.52 o 
  -3  12  17       50.42       16.66     17.77 o 
  -2  12  17       15.00        6.50     16.27 o 
  -1  12  17       14.50       -5.71     22.93 o 
   0  12  17       10.74       23.55     14.32 o 
   1  12  17       14.51        6.37     13.25 o 
   2  12  17       14.96       17.98     18.76 o 
   3  12  17       50.40      105.82     46.11 o 
  -2  13  17        3.59       14.28     19.01 o 
  -1  13  17        8.06      -26.47     24.39 o 
   0  13  17        7.04       12.16     17.00 o 
   1  13  17        8.05       12.86     17.73 o 
   2  13  17        3.57       25.53     13.95 o 
   0   0  18       18.12       13.85      7.77 o 
   1   0  18       97.32       94.75      8.47 o 
   2   0  18      192.98      209.62     10.69 o 
   3   0  18      213.94      199.65     13.74 o 
   4   0  18       41.09       39.80      9.78 o 
   5   0  18      196.43      201.76     17.12 o 
   6   0  18        2.44       -2.15      8.04 o 
   7   0  18        2.22       15.74      9.26 o 
  -7   1  18        2.81        6.91      9.49 o 
  -6   1  18       59.18       49.92     10.52 o 
  -5   1  18      152.73      139.76     14.31 o 
  -4   1  18      406.52      380.84     18.40 o 
  -3   1  18      646.71      644.94     21.20 o 
  -2   1  18      308.03      281.22     10.15 o 
  -1   1  18      129.03      111.91      7.82 o 
   0   1  18       20.58       22.93      5.85 o 
   1   1  18      129.27      119.49      8.28 o 
   2   1  18      307.85      276.77     10.08 o 
   3   1  18      646.86      623.81     18.38 o 
   4   1  18      406.55      336.35     33.84 o 
   5   1  18      152.57      149.30     14.66 o 
   6   1  18       59.15       55.90     11.48 o 
   7   1  18        2.83       10.93     10.00 o 
  -7   2  18        4.56        3.48     11.55 o 
  -6   2  18       33.03       26.39     10.91 o 
  -5   2  18       10.65       17.35      7.76 o 
  -4   2  18      194.71      167.54     20.59 o 
  -3   2  18      214.10      246.60     18.85 o 
  -2   2  18      150.23      143.56      9.75 o 
  -1   2  18       69.93       73.57      7.86 o 
   0   2  18      205.78      197.70     11.18 o 
   1   2  18       69.89       67.77      6.72 o 
   2   2  18      150.24      138.43      8.96 o 
   3   2  18      213.81      229.67     14.52 o 
   4   2  18      195.09      194.41     15.54 o 
   5   2  18       10.66        9.03      8.06 o 
   6   2  18       32.92       40.58     10.64 o 
   7   2  18        4.53       18.62     11.99 o 
  -7   3  18       29.46       47.81     12.74 o 
  -6   3  18       64.38       66.83     26.47 o 
  -5   3  18       33.06       73.97     26.47 o 
  -4   3  18      529.78      443.07     43.31 o 
  -3   3  18      383.53      355.30     22.07 o 
  -2   3  18       20.00       27.77      7.46 o 
  -1   3  18      284.94      283.89     12.25 o 
   0   3  18       39.83       41.91      7.27 o 
   1   3  18      285.26      281.47     10.85 o 
   2   3  18       19.87       27.61      6.25 o 
   3   3  18      383.27      380.73     13.37 o 
   4   3  18      529.93      483.33     17.37 o 
   5   3  18       33.15       41.03      7.84 o 
   6   3  18       64.32       84.67     17.50 o 
   7   3  18       29.43       57.00     22.39 o 
  -7   4  18        8.28        0.38     21.58 o 
  -6   4  18        4.97       19.83     22.23 o 
  -5   4  18      241.34      206.02     35.38 o 
  -4   4  18      161.91      146.19     32.86 o 
  -3   4  18      409.04      329.43     23.04 o 
  -2   4  18      146.10      157.47     17.51 o 
  -1   4  18      365.15      357.36     14.15 o 
   0   4  18       31.28       36.20      7.56 o 
   1   4  18      364.10      365.97     12.54 o 
   2   4  18      145.81      145.15      9.92 o 
   3   4  18      409.17      388.77     13.78 o 
   4   4  18      161.68      160.10     12.14 o 
   5   4  18      240.98      212.66     16.64 o 
   6   4  18        4.99       18.40     10.44 o 
   7   4  18        8.27       28.07     11.52 o 
  -7   5  18       13.69      -15.67     19.68 o 
  -6   5  18       18.25        3.95     19.59 o 
  -5   5  18       21.76       -2.25     18.42 o 
  -4   5  18        1.42        8.93     18.80 o 
  -3   5  18      209.74      157.45     28.30 o 
  -2   5  18      993.26      926.53     51.89 o 
  -1   5  18      355.64      354.78     16.88 o 
   0   5  18       78.64       82.24      9.58 o 
   1   5  18      355.79      362.10     14.91 o 
   2   5  18      992.40      905.03     20.24 o 
   3   5  18      209.55      195.03     13.56 o 
   4   5  18        1.42        4.12      6.70 o 
   5   5  18       21.73       25.52     10.62 o 
   6   5  18       18.22       21.25      9.35 o 
   7   5  18       13.67       24.38      9.96 o 
  -7   6  18        7.30        8.61     21.88 o 
  -6   6  18        5.00        2.78     21.11 o 
  -5   6  18       63.04       31.83     23.40 o 
  -4   6  18      114.99       82.93     26.15 o 
  -3   6  18      253.28      269.66     23.96 o 
  -2   6  18       51.45       77.65     17.39 o 
  -1   6  18      229.18      216.75     15.73 o 
   0   6  18        6.68        8.09     10.66 o 
   1   6  18      229.57      214.47     16.38 o 
   2   6  18       51.38       47.72      8.09 o 
   3   6  18      253.19      261.71     14.89 o 
   4   6  18      114.83      114.56     11.63 o 
   5   6  18       62.99       51.42     15.61 o 
   6   6  18        5.01       -2.26      7.24 o 
   7   6  18        7.30       15.69      9.55 o 
  -6   7  18        7.19      -11.68     19.33 o 
  -5   7  18       13.76       -7.56     19.27 o 
  -4   7  18       22.16       -1.33     14.06 o 
  -3   7  18      126.14      134.65     20.25 o 
  -2   7  18      139.84      146.39     20.82 o 
  -1   7  18      240.57      249.38     17.17 o 
   0   7  18       12.58       11.53      9.51 o 
   1   7  18      240.44      243.69     17.38 o 
   2   7  18      139.64      147.68     12.19 o 
   3   7  18      126.11      123.35     14.95 o 
   4   7  18       22.15       13.86      9.88 o 
   5   7  18       13.75       16.47      9.33 o 
   6   7  18        7.20        2.45      8.53 o 
  -6   8  18        1.70      -20.41     16.46 o 
  -5   8  18        2.72       -9.11     20.06 o 
  -4   8  18       27.47       16.05     15.37 o 
  -3   8  18       87.24       90.31     19.88 o 
  -2   8  18       74.09       50.42     16.59 o 
  -1   8  18      219.11      188.68     16.24 o 
   0   8  18        1.39        2.47      8.88 o 
   1   8  18      219.10      174.41     15.64 o 
   2   8  18       74.05       84.12     15.71 o 
   3   8  18       87.32       86.26     12.94 o 
   4   8  18       27.58       17.69      9.60 o 
   5   8  18        2.73       16.83      9.52 o 
   6   8  18        1.70       17.34     16.40 o 
  -5   9  18       21.44       10.25     21.58 o 
  -4   9  18        5.30        8.06     14.82 o 
  -3   9  18       13.43       -9.62     14.69 o 
  -2   9  18       24.87       26.18     16.03 o 
  -1   9  18      104.77      145.58     15.53 o 
   0   9  18       44.61       71.05     13.05 o 
   1   9  18      104.96       90.85     16.64 o 
   2   9  18       24.83       22.16     21.49 o 
   3   9  18       13.40       26.62     10.04 o 
   4   9  18        5.31       10.43      8.80 o 
   5   9  18       21.50       51.16     12.26 o 
  -5  10  18       20.93       -5.12     21.47 o 
  -4  10  18        3.25       -8.27     13.74 o 
  -3  10  18       12.30        1.83     14.77 o 
  -2  10  18        2.03       -6.17     15.27 o 
  -1  10  18       33.08       29.40     16.46 o 
   0  10  18        0.16        5.88     11.42 o 
   1  10  18       33.08       36.78     13.97 o 
   2  10  18        2.06        3.31     11.86 o 
   3  10  18       12.26       18.59     12.31 o 
   4  10  18        3.22       15.81     11.04 o 
   5  10  18       20.92       23.43     11.13 o 
  -4  11  18        0.13       -6.87     15.46 o 
  -3  11  18       54.56       65.84     20.36 o 
  -2  11  18        7.91      -19.37     13.94 o 
  -1  11  18        6.87       -6.09     13.93 o 
   0  11  18       12.92       38.60     15.18 o 
   1  11  18        6.88       17.19     12.65 o 
   2  11  18        7.94        7.48     22.31 o 
   3  11  18       54.56       99.14     18.04 o 
   4  11  18        0.14       10.14      9.72 o 
  -3  12  18        4.43       -5.91     16.23 o 
  -2  12  18        7.43       -0.55     16.90 o 
  -1  12  18        1.69       -5.36     21.58 o 
   0  12  18        2.19        7.19     28.83 o 
   1  12  18        1.69        8.44     27.35 o 
   2  12  18        7.41       32.35     19.21 o 
   3  12  18        4.42       26.29     13.44 o 
  -1  13  18       11.44      -10.84     23.46 o 
   0  13  18       19.23       45.90     15.42 o 
   1  13  18       11.44       48.86     17.94 o 
   1   0  19      141.63      136.04     10.08 o 
   2   0  19      159.86      155.52      8.92 o 
   3   0  19      824.54      793.67     24.26 o 
   4   0  19        0.02        3.57      7.03 o 
   5   0  19       33.15       48.23     10.22 o 
   6   0  19      210.08      209.61     17.93 o 
   7   0  19       15.12       23.04     10.04 o 
  -7   1  19        6.10       11.57     10.31 o 
  -6   1  19       38.02       42.04     10.57 o 
  -5   1  19       76.22       82.55     11.89 o 
  -4   1  19      439.16      345.74     22.92 o 
  -3   1  19      181.68      169.61     13.22 o 
  -2   1  19       23.40       34.97      6.94 o 
  -1   1  19      135.18      146.94     10.05 o 
   0   1  19       26.30       20.20      6.06 o 
   1   1  19      135.14      140.96     15.57 o 
   2   1  19       23.47       26.50      5.48 o 
   3   1  19      181.65      170.54     11.73 o 
   4   1  19      438.64      371.37     18.86 o 
   5   1  19       76.20       70.58     11.70 o 
   6   1  19       37.98       71.55     13.08 o 
   7   1  19        6.04        3.00      9.68 o 
  -7   2  19       72.85       84.61     16.37 o 
  -6   2  19       57.90       59.72     17.76 o 
  -5   2  19       58.05       59.42     10.73 o 
  -4   2  19       24.14       22.23      7.89 o 
  -3   2  19      692.89      655.17     27.35 o 
  -2   2  19      235.58      244.75     11.83 o 
  -1   2  19      303.99      277.63     12.13 o 
   0   2  19       26.17       19.09      6.22 o 
   1   2  19      304.19      272.09     13.27 o 
   2   2  19      235.18      225.14     10.75 o 
   3   2  19      692.81      664.93     22.59 o 
   4   2  19       24.15       23.53     11.30 o 
   5   2  19       58.07       69.79     11.62 o 
   6   2  19       57.92       65.41     11.90 o 
   7   2  19       72.69      111.26     23.09 o 
  -7   3  19       13.96       26.04     11.39 o 
  -6   3  19       27.89       22.31     24.51 o 
  -5   3  19       12.96        5.45     19.53 o 
  -4   3  19        1.11       18.36     20.44 o 
  -3   3  19      220.20      220.37     19.77 o 
  -2   3  19      673.93      679.31     31.17 o 
  -1   3  19      136.85      137.09     10.32 o 
   0   3  19      103.57      100.05      9.71 o 
   1   3  19      136.99      147.63     11.23 o 
   2   3  19      673.98      681.22     18.94 o 
   3   3  19      220.08      196.86     11.36 o 
   4   3  19        1.07        1.32      5.79 o 
   5   3  19       12.98       27.45      8.06 o 
   6   3  19       27.90       26.97      9.72 o 
   7   3  19       13.92       29.93     10.03 o 
  -7   4  19       19.83       12.39     22.64 o 
  -6   4  19       16.80       19.50     23.28 o 
  -5   4  19        1.23       11.66     20.03 o 
  -4   4  19       38.16       24.10     21.85 o 
  -3   4  19      292.58      300.52     23.47 o 
  -2   4  19      141.08      143.81     17.67 o 
  -1   4  19       46.82       26.92      7.25 o 
   0   4  19       65.18       72.16      9.16 o 
   1   4  19       46.91       44.76      7.10 o 
   2   4  19      140.36      133.92      9.98 o 
   3   4  19      293.02      288.86     13.07 o 
   4   4  19       38.01       45.34      8.15 o 
   5   4  19        1.24        0.67      6.26 o 
   6   4  19       16.84       32.97      9.19 o 
   7   4  19       19.90       26.08     12.31 o 
  -7   5  19       12.96       16.96     24.01 o 
  -6   5  19        5.11        7.35     22.08 o 
  -5   5  19        5.65        2.81     20.56 o 
  -4   5  19      182.33      182.65     33.27 o 
  -3   5  19       80.16      105.85     18.24 o 
  -2   5  19      625.77      589.17     29.82 o 
  -1   5  19      302.71      282.94     22.65 o 
   0   5  19       30.62       21.93      7.28 o 
   1   5  19      302.26      308.75     19.66 o 
   2   5  19      625.77      614.97     17.70 o 
   3   5  19       80.02       77.14     10.01 o 
   4   5  19      182.43      196.97     13.68 o 
   5   5  19        5.70        7.18      7.62 o 
   6   5  19        5.09       14.98      8.16 o 
   7   5  19       12.96       26.77      9.95 o 
  -6   6  19        7.22       13.09     20.82 o 
  -5   6  19       14.73       33.88     22.90 o 
  -4   6  19       45.15       65.25     25.80 o 
  -3   6  19       83.56       42.06     15.09 o 
  -2   6  19      150.01      150.03     19.69 o 
  -1   6  19       10.17       16.46      8.17 o 
   0   6  19        0.07        1.65      8.23 o 
   1   6  19       10.19        0.89      6.94 o 
   2   6  19      149.98      162.74     10.95 o 
   3   6  19       83.66      103.91     10.93 o 
   4   6  19       44.92       55.85      9.03 o 
   5   6  19       14.68       15.84      8.83 o 
   6   6  19        7.24       12.97      9.46 o 
  -6   7  19        4.08       14.23     24.92 o 
  -5   7  19       54.27       44.19     24.66 o 
  -4   7  19        2.51        3.72     21.82 o 
  -3   7  19      119.78       96.68     18.56 o 
  -2   7  19      131.36      125.61     19.21 o 
  -1   7  19      194.97      190.16     15.83 o 
   0   7  19      107.48      106.08     16.01 o 
   1   7  19      194.71      207.19     14.09 o 
   2   7  19      131.37      150.47     12.53 o 
   3   7  19      119.74       92.79     10.76 o 
   4   7  19        2.52       -5.50      7.54 o 
   5   7  19       54.21       65.58     15.66 o 
   6   7  19        4.09       11.00     21.15 o 
  -6   8  19        3.08       -5.56     18.07 o 
  -5   8  19       43.83       26.21     25.13 o 
  -4   8  19       58.54       51.57     18.80 o 
  -3   8  19       52.84       47.66     17.13 o 
  -2   8  19       47.82       33.55     16.13 o 
  -1   8  19      137.15      160.74     15.65 o 
   0   8  19        0.30        1.61      8.15 o 
   1   8  19      137.38      142.46     14.81 o 
   2   8  19       47.82       41.82     12.85 o 
   3   8  19       52.67       66.15     11.99 o 
   4   8  19       58.58       79.92     13.02 o 
   5   8  19       43.84       60.96     12.47 o 
   6   8  19        3.08        8.06      9.87 o 
  -5   9  19       11.88       -0.64     21.08 o 
  -4   9  19        1.08      -15.56     14.16 o 
  -3   9  19        3.29       -7.03     15.20 o 
  -2   9  19      102.90       90.71     19.71 o 
  -1   9  19      171.82      150.70     22.18 o 
   0   9  19        0.49        1.16      9.04 o 
   1   9  19      172.02      152.23     19.59 o 
   2   9  19      102.88      102.79     35.77 o 
   3   9  19        3.28        5.92      8.88 o 
   4   9  19        1.07       12.62     10.13 o 
   5   9  19       11.85       15.38     10.39 o 
  -5  10  19        1.24       -9.87     21.06 o 
  -4  10  19        8.08       -6.71     32.04 o 
  -3  10  19        9.81       12.95     16.18 o 
  -2  10  19       11.61      -20.42     13.62 o 
  -1  10  19      110.47      106.68     20.91 o 
   0  10  19        0.86        1.44     14.29 o 
   1  10  19      110.58      115.51     19.35 o 
   2  10  19       11.56       30.61     12.70 o 
   3  10  19        9.81        4.16     11.25 o 
   4  10  19        8.10       30.09     11.84 o 
   5  10  19        1.23        2.03     10.07 o 
  -4  11  19       51.13       64.82     21.60 o 
  -3  11  19        5.39       -5.58     16.67 o 
  -2  11  19        6.12        2.30     16.06 o 
  -1  11  19       26.30       -2.22     16.37 o 
   0  11  19       23.75       34.23     13.88 o 
   1  11  19       26.35       53.39     21.95 o 
   2  11  19        6.10       25.85     12.96 o 
   3  11  19        5.39       41.99     25.79 o 
   4  11  19       51.15       68.42     13.80 o 
  -3  12  19        1.75        3.10     18.01 o 
  -2  12  19        5.96        7.65     17.52 o 
  -1  12  19       27.64       45.89     28.73 o 
   0  12  19        0.24       22.49     30.78 o 
   1  12  19       27.60       39.22     27.35 o 
   2  12  19        5.95       18.39     25.13 o 
   3  12  19        1.73       20.59     28.58 o 
  -1  13  19       18.16        2.05     29.05 o 
   0  13  19        1.93      -15.99     22.64 o 
   1  13  19       18.12       61.34     16.59 o 
   0   0  20      151.02      151.92     15.22 o 
   1   0  20      290.37      272.66     13.05 o 
   2   0  20       20.67       10.30      5.94 o 
   3   0  20      340.72      321.02     16.20 o 
   4   0  20       14.43       24.19      8.76 o 
   5   0  20       91.23       88.95     12.46 o 
   6   0  20       57.49       70.10     12.42 o 
   7   0  20        4.84       12.65      8.39 o 
  -7   1  20       16.26       22.09      9.04 o 
  -6   1  20        2.20        6.51      8.06 o 
  -5   1  20       30.82       30.03      8.65 o 
  -4   1  20      133.97      115.99     12.80 o 
  -3   1  20      135.56      139.10     18.72 o 
  -2   1  20      720.86      676.17     19.40 o 
  -1   1  20      140.70      151.29     10.51 o 
   0   1  20        0.53        1.03      5.19 o 
   1   1  20      141.09      146.59     13.13 o 
   2   1  20      720.73      669.95     18.56 o 
   3   1  20      135.67      136.88     11.27 o 
   4   1  20      134.17      111.87     12.77 o 
   5   1  20       30.71       20.06      8.38 o 
   6   1  20        2.20       -9.98      7.85 o 
   7   1  20       16.25       22.94     10.92 o 
  -7   2  20       16.46       25.45     14.32 o 
  -6   2  20       43.07       59.48     15.93 o 
  -5   2  20       10.86       22.17      9.86 o 
  -4   2  20       39.04       53.79     15.35 o 
  -3   2  20       31.41       52.51     24.36 o 
  -2   2  20      298.83      297.23     16.24 o 
  -1   2  20      176.70      183.86     11.36 o 
   0   2  20        3.56       -0.01      6.00 o 
   1   2  20      176.59      175.93     19.81 o 
   2   2  20      298.52      283.02     14.02 o 
   3   2  20       31.55       30.56      7.58 o 
   4   2  20       39.13       33.54      9.38 o 
   5   2  20       10.85        4.69      7.73 o 
   6   2  20       43.01       50.16     11.41 o 
   7   2  20       16.42       23.36      9.34 o 
  -7   3  20        3.29       14.88     10.23 o 
  -6   3  20        5.40       -2.39     11.76 o 
  -5   3  20       63.34       65.66     26.12 o 
  -4   3  20       40.64       61.50     25.39 o 
  -3   3  20      142.57      114.72     16.58 o 
  -2   3  20       27.29       23.70     11.17 o 
  -1   3  20      107.50      104.46      9.96 o 
   0   3  20      235.00      247.25     16.83 o 
   1   3  20      107.22      106.26     10.32 o 
   2   3  20       27.17       14.39      7.12 o 
   3   3  20      142.62      144.56     11.74 o 
   4   3  20       40.62       46.95      8.42 o 
   5   3  20       63.23       78.62     10.51 o 
   6   3  20        5.37       10.60     11.29 o 
   7   3  20        3.28       11.93      8.80 o 
  -7   4  20        2.80      -21.64     21.44 o 
  -6   4  20       53.48       29.28     27.15 o 
  -5   4  20       26.03       28.79     22.84 o 
  -4   4  20       24.50       14.99     20.35 o 
  -3   4  20      189.56      198.04     35.60 o 
  -2   4  20       35.84       33.98     12.92 o 
  -1   4  20      227.70      235.54     13.41 o 
   0   4  20       13.80       11.82      6.45 o 
   1   4  20      227.87      222.73     14.93 o 
   2   4  20       35.73       37.59      7.41 o 
   3   4  20      189.46      168.79     14.90 o 
   4   4  20       24.41       26.27      7.21 o 
   5   4  20       25.99       15.23      6.70 o 
   6   4  20       53.41       59.33     11.21 o 
   7   4  20        2.81       18.04      9.58 o 
  -6   5  20        9.62       -6.12     21.03 o 
  -5   5  20      100.87      163.23     34.82 o 
  -4   5  20       31.97       31.92     24.07 o 
  -3   5  20      172.33      174.07     20.23 o 
  -2   5  20      306.06      260.71     22.53 o 
  -1   5  20       89.21      100.82     12.17 o 
   0   5  20      212.36      180.05     12.98 o 
   1   5  20       88.88       99.98     10.69 o 
   2   5  20      306.00      308.79     13.57 o 
   3   5  20      172.28      174.62     12.92 o 
   4   5  20       31.96       25.33      7.41 o 
   5   5  20      100.93      115.17     14.24 o 
   6   5  20        9.64        6.82      7.76 o 
  -6   6  20       19.65       20.82     20.53 o 
  -5   6  20       26.88        9.25     20.26 o 
  -4   6  20      119.13      134.12     33.44 o 
  -3   6  20       77.51       84.07     17.99 o 
  -2   6  20       37.76       35.60     14.17 o 
  -1   6  20       48.38       53.64     10.77 o 
   0   6  20       91.19       82.85     10.53 o 
   1   6  20       48.35       40.76      9.01 o 
   2   6  20       37.78       43.01      7.65 o 
   3   6  20       77.60       82.43     10.35 o 
   4   6  20      119.22      125.63     11.93 o 
   5   6  20       26.85       28.49      9.43 o 
   6   6  20       19.66       33.53     10.34 o 
  -6   7  20        3.42      -10.40     20.09 o 
  -5   7  20       40.65       28.52     25.42 o 
  -4   7  20        5.09        7.38     20.67 o 
  -3   7  20        5.97       -2.19     13.51 o 
  -2   7  20       65.90       47.96     15.44 o 
  -1   7  20       12.38       11.46      8.68 o 
   0   7  20       91.11      115.13     13.69 o 
   1   7  20       12.33        7.10      9.26 o 
   2   7  20       65.92       55.86      9.32 o 
   3   7  20        5.96       17.06      6.99 o 
   4   7  20        5.11        7.24      8.79 o 
   5   7  20       40.66       40.49     14.55 o 
   6   7  20        3.40       14.96     10.26 o 
  -5   8  20        6.49      -21.08     18.24 o 
  -4   8  20       20.92       12.36     22.23 o 
  -3   8  20       12.55        1.82     15.56 o 
  -2   8  20       32.09       26.66     15.94 o 
  -1   8  20       56.38       65.16     11.84 o 
   0   8  20       13.58        2.50      8.72 o 
   1   8  20       56.40       53.93     11.17 o 
   2   8  20       32.06       25.18      9.36 o 
   3   8  20       12.59       13.56      7.35 o 
   4   8  20       20.80       28.99      9.98 o 
   5   8  20        6.50       16.77      9.44 o 
  -5   9  20        1.23       19.42     24.01 o 
  -4   9  20       13.95       20.69     17.50 o 
  -3   9  20        2.22       -1.57     14.79 o 
  -2   9  20       74.15       59.01     18.49 o 
  -1   9  20       28.60        5.46     15.35 o 
   0   9  20        0.39        3.27      9.22 o 
   1   9  20       28.53       28.86     12.87 o 
   2   9  20       74.00       72.09     16.07 o 
   3   9  20        2.22        7.96      8.82 o 
   4   9  20       13.93       31.33     10.28 o 
   5   9  20        1.23       13.55     10.57 o 
  -4  10  20        2.19       -7.32     15.11 o 
  -3  10  20        2.45       -9.06     15.21 o 
  -2  10  20        4.89      -10.92     14.27 o 
  -1  10  20       37.98       34.26     20.54 o 
   0  10  20       38.05       54.43     35.81 o 
   1  10  20       38.00       46.78     17.64 o 
   2  10  20        4.89        5.29     11.19 o 
   3  10  20        2.41       33.43     12.61 o 
   4  10  20        2.17        5.93     11.14 o 
  -3  11  20       10.59        2.50     16.38 o 
  -2  11  20       38.76       16.26     17.67 o 
  -1  11  20       11.33        5.92     15.78 o 
   0  11  20        0.00        8.34     15.23 o 
   1  11  20       11.32       -5.08     35.48 o 
   2  11  20       38.67       34.94     14.50 o 
   3  11  20       10.61       27.43     21.99 o 
  -2  12  20        7.39        9.91     17.91 o 
  -1  12  20       12.99      -27.15     18.10 o 
   0  12  20       32.25       43.69     22.94 o 
   1  12  20       12.97       51.90     15.70 o 
   2  12  20        7.40       15.18     15.17 o 
   1   0  21       24.02       35.25      7.29 o 
   2   0  21        6.51        3.90      6.03 o 
   3   0  21      218.24      217.76     17.13 o 
   4   0  21        5.80        0.87      9.89 o 
   5   0  21      129.84      124.98     14.82 o 
   6   0  21        2.54        9.05      8.22 o 
   7   0  21       42.67       63.38     12.56 o 
  -7   1  21       16.26       24.55     13.13 o 
  -6   1  21       32.74       31.04      9.22 o 
  -5   1  21      292.00      295.97     19.52 o 
  -4   1  21      110.68      113.80     18.55 o 
  -3   1  21      537.82      522.92     28.32 o 
  -2   1  21      101.97       94.29     10.15 o 
  -1   1  21       12.41       12.38      6.28 o 
   0   1  21       81.20       96.18      9.64 o 
   1   1  21       12.38        7.11      7.76 o 
   2   1  21      102.07      103.11      9.87 o 
   3   1  21      537.75      503.51     21.88 o 
   4   1  21      110.80      116.47     14.94 o 
   5   1  21      291.88      304.42     19.56 o 
   6   1  21       32.67       35.63     10.72 o 
   7   1  21       16.22       27.04     14.29 o 
  -7   2  21       63.18       63.56     20.35 o 
  -6   2  21       11.10       14.76     28.46 o 
  -5   2  21       37.66       39.32     12.80 o 
  -4   2  21      163.03      154.94     31.13 o 
  -3   2  21     1211.44     1103.32     62.55 o 
  -2   2  21      101.87      112.84     13.03 o 
  -1   2  21       46.60       57.18      8.34 o 
   0   2  21       94.70       80.45      9.22 o 
   1   2  21       46.79       40.06      8.02 o 
   2   2  21      101.70       90.73     10.20 o 
   3   2  21     1211.29     1104.92     27.17 o 
   4   2  21      163.46      171.78     14.98 o 
   5   2  21       37.55       31.42     10.06 o 
   6   2  21       11.17       21.89     12.97 o 
   7   2  21       63.20       82.39     13.60 o 
  -7   3  21       11.35       25.12     10.81 o 
  -6   3  21        8.65       23.16     20.12 o 
  -5   3  21       57.39       45.74     23.69 o 
  -4   3  21       10.29       27.12     23.11 o 
  -3   3  21      385.65      374.02     43.28 o 
  -2   3  21      327.28      293.62     21.08 o 
  -1   3  21       97.21       95.45     10.02 o 
   0   3  21      372.90      309.06     14.50 o 
   1   3  21       97.12      105.26     11.74 o 
   2   3  21      327.76      315.43     15.46 o 
   3   3  21      385.40      376.47     16.27 o 
   4   3  21       10.20       11.15      6.71 o 
   5   3  21       57.21       61.17     10.05 o 
   6   3  21        8.62        7.85      7.78 o 
   7   3  21       11.31       25.87     10.18 o 
  -6   4  21       10.96       23.37     24.77 o 
  -5   4  21        6.15        3.31     21.61 o 
  -4   4  21       42.03       42.20     24.57 o 
  -3   4  21       87.63       78.28     33.08 o 
  -2   4  21       30.42       36.36     13.41 o 
  -1   4  21      386.18      374.44     20.43 o 
   0   4  21        1.04        0.11      6.50 o 
   1   4  21      385.62      365.57     15.91 o 
   2   4  21       30.40       33.20      8.34 o 
   3   4  21       87.29       79.63      9.61 o 
   4   4  21       42.06       48.66      8.59 o 
   5   4  21        6.12       13.30      7.11 o 
   6   4  21       10.94       22.81      9.04 o 
  -6   5  21        6.91       -8.99     18.42 o 
  -5   5  21       43.61       70.11     28.55 o 
  -4   5  21       49.25       46.65     24.66 o 
  -3   5  21      106.74      100.60     17.66 o 
  -2   5  21        0.95        1.08     11.27 o 
  -1   5  21       24.04       29.73      9.21 o 
   0   5  21       30.50       25.43      7.97 o 
   1   5  21       24.09       31.72      8.31 o 
   2   5  21        0.97       13.68      6.96 o 
   3   5  21      106.75       98.06     10.75 o 
   4   5  21       49.34       42.85     10.41 o 
   5   5  21       43.58       44.02     10.12 o 
   6   5  21        6.93       18.12      8.64 o 
  -6   6  21       29.83       32.01     23.54 o 
  -5   6  21       41.14       29.46     23.81 o 
  -4   6  21        3.22        6.06     19.21 o 
  -3   6  21       12.50       14.05     13.73 o 
  -2   6  21        0.86       -2.47     12.43 o 
  -1   6  21      287.32      253.67     16.12 o 
   0   6  21       99.67       95.84     10.93 o 
   1   6  21      287.30      287.47     15.77 o 
   2   6  21        0.84        7.36      6.47 o 
   3   6  21       12.55       14.55      6.85 o 
   4   6  21        3.22       14.81      7.17 o 
   5   6  21       41.02       51.84     11.24 o 
   6   6  21       29.86       42.64     11.97 o 
  -6   7  21        3.67       -8.73     20.70 o 
  -5   7  21       93.20       80.65     29.84 o 
  -4   7  21       63.68       39.65     24.75 o 
  -3   7  21        2.55        7.70     14.06 o 
  -2   7  21       29.36       18.89     13.92 o 
  -1   7  21       56.68       49.69     10.34 o 
   0   7  21       29.07       38.36     14.19 o 
   1   7  21       56.63       53.46      9.45 o 
   2   7  21       29.37       18.92      8.47 o 
   3   7  21        2.54       20.24      7.45 o 
   4   7  21       63.56       63.32     20.29 o 
   5   7  21       93.11      105.74     14.65 o 
   6   7  21        3.65        7.22     13.64 o 
  -5   8  21       24.36       37.19     26.06 o 
  -4   8  21       14.61      -11.01     18.92 o 
  -3   8  21       44.23       18.87     19.97 o 
  -2   8  21       19.27       17.62     15.19 o 
  -1   8  21       42.29       21.99     14.22 o 
   0   8  21        8.79       -3.92      7.88 o 
   1   8  21       42.24       39.53     10.81 o 
   2   8  21       19.37        9.96      8.06 o 
   3   8  21       44.40       52.05      9.65 o 
   4   8  21       14.58        4.58      9.31 o 
   5   8  21       24.37       34.95     14.67 o 
  -5   9  21       61.72       73.68     33.09 o 
  -4   9  21        6.53      -16.19     20.65 o 
  -3   9  21        8.98       -4.29     33.91 o 
  -2   9  21       23.62       19.22     16.43 o 
  -1   9  21       86.46       66.48     18.23 o 
   0   9  21      145.22      148.18     16.50 o 
   1   9  21       86.32       97.36     17.89 o 
   2   9  21       23.63       46.34     13.56 o 
   3   9  21        8.99       12.69     10.61 o 
   4   9  21        6.53        6.98      8.89 o 
   5   9  21       61.75      117.66     16.38 o 
  -4  10  21       16.68       -7.90     18.96 o 
  -3  10  21        9.67       -4.61     16.74 o 
  -2  10  21        8.21        3.02     16.00 o 
  -1  10  21       27.74       43.59     17.51 o 
   0  10  21        3.73       17.06     12.52 o 
   1  10  21       27.73       24.95     30.28 o 
   2  10  21        8.22        3.88     11.03 o 
   3  10  21        9.68       -3.08      9.97 o 
   4  10  21       16.67       32.78     12.54 o 
  -3  11  21        2.50       -3.52     17.11 o 
  -2  11  21       19.62       15.13     16.41 o 
  -1  11  21        7.70       16.79     16.88 o 
   0  11  21       39.58       77.30     42.16 o 
   1  11  21        7.68       16.74     20.51 o 
   2  11  21       19.66       32.19     20.78 o 
   3  11  21        2.49       24.82     20.73 o 
  -1  12  21       32.04       26.41     26.18 o 
   0  12  21        0.29      -15.46     23.08 o 
   1  12  21       32.09       19.46     21.90 o 
   0   0  22      375.21      292.93     32.56 o 
   1   0  22       65.25       42.10      7.92 o 
   2   0  22       44.72       50.60      8.84 o 
   3   0  22       49.00       57.06     11.34 o 
   4   0  22        0.56      -11.10      8.81 o 
   5   0  22       25.74       60.67     15.71 o 
   6   0  22       10.08       20.80     10.27 o 
   7   0  22       10.02       43.56     13.10 o 
  -7   1  22       15.64       23.75     10.74 o 
  -6   1  22       10.97       16.33     12.95 o 
  -5   1  22       54.68       57.95     15.77 o 
  -4   1  22      171.29      158.93     20.99 o 
  -3   1  22       31.63       29.33     12.67 o 
  -2   1  22      268.43      249.71     13.87 o 
  -1   1  22      363.55      310.69     18.05 o 
   0   1  22       21.82       18.34      6.72 o 
   1   1  22      363.82      332.94     18.39 o 
   2   1  22      268.86      242.05     13.05 o 
   3   1  22       31.60       28.11      9.19 o 
   4   1  22      171.36      166.48     20.32 o 
   5   1  22       54.59       73.73     16.83 o 
   6   1  22       11.01       11.74      9.52 o 
   7   1  22       15.64       30.29     11.26 o 
  -6   2  22       28.26       20.44     23.66 o 
  -5   2  22       47.23       25.36     24.28 o 
  -4   2  22        1.23        0.82     17.86 o 
  -3   2  22      139.18      111.28     29.20 o 
  -2   2  22       34.54       37.28      9.92 o 
  -1   2  22       22.70       17.08      6.87 o 
   0   2  22       28.59       21.61      7.23 o 
   1   2  22       22.82       14.90      6.92 o 
   2   2  22       34.66       27.67      7.86 o 
   3   2  22      139.18      123.59     11.70 o 
   4   2  22        1.23       17.66     11.36 o 
   5   2  22       47.38       56.24     14.27 o 
   6   2  22       28.28       42.91     11.54 o 
  -6   3  22       51.83       68.85     26.59 o 
  -5   3  22       33.94       31.19     24.80 o 
  -4   3  22      247.79      219.66     36.90 o 
  -3   3  22        1.42       -7.88     17.22 o 
  -2   3  22      180.24      174.16     18.98 o 
  -1   3  22        3.21       -0.66      6.17 o 
   0   3  22       53.86       55.82      8.96 o 
   1   3  22        3.22        0.84      6.02 o 
   2   3  22      180.24      186.69     13.40 o 
   3   3  22        1.45        3.17      5.87 o 
   4   3  22      248.15      208.50     31.47 o 
   5   3  22       33.94       53.49      9.59 o 
   6   3  22       51.91       69.65     12.15 o 
  -6   4  22       16.83       26.47     25.83 o 
  -5   4  22       12.75       16.84     22.29 o 
  -4   4  22       44.53       44.60     26.00 o 
  -3   4  22       19.31       29.61     22.02 o 
  -2   4  22       36.98       33.46     12.51 o 
  -1   4  22       62.80       70.35      9.75 o 
   0   4  22        2.41        3.60      6.38 o 
   1   4  22       62.71       65.74      9.73 o 
   2   4  22       37.06       26.05      7.87 o 
   3   4  22       19.22       20.46      6.74 o 
   4   4  22       44.53       60.46     10.54 o 
   5   4  22       12.67       22.71      7.85 o 
   6   4  22       16.84       25.40      9.52 o 
  -6   5  22       20.27       25.86     26.18 o 
  -5   5  22        4.12       -9.72     18.01 o 
  -4   5  22       24.06        8.26     20.21 o 
  -3   5  22       38.50       22.57     13.37 o 
  -2   5  22      466.54      434.25     26.06 o 
  -1   5  22      204.52      189.28     15.05 o 
   0   5  22       88.89      106.57     12.05 o 
   1   5  22      204.19      221.57     18.75 o 
   2   5  22      466.70      435.88     21.95 o 
   3   5  22       38.50       54.64     10.48 o 
   4   5  22       24.16       34.30      9.08 o 
   5   5  22        4.12        6.37      8.14 o 
   6   5  22       20.28       44.46     11.47 o 
  -6   6  22        4.84       10.43     21.17 o 
  -5   6  22       52.82       21.96     23.49 o 
  -4   6  22        5.43       33.30     23.40 o 
  -3   6  22       81.79       94.37     30.68 o 
  -2   6  22       15.80        9.43     12.70 o 
  -1   6  22       24.98       18.64      8.18 o 
   0   6  22      161.41      160.73     13.11 o 
   1   6  22       25.04       29.15      7.83 o 
   2   6  22       15.91       10.62     10.07 o 
   3   6  22       81.80       86.23     12.46 o 
   4   6  22        5.42        9.79      7.08 o 
   5   6  22       52.89       59.07     11.74 o 
   6   6  22        4.83       30.04     10.49 o 
  -5   7  22       22.92        2.52     21.11 o 
  -4   7  22       25.90       39.12     24.54 o 
  -3   7  22        2.06        4.98     16.93 o 
  -2   7  22       34.09       32.82     15.51 o 
  -1   7  22        5.06        9.74     12.24 o 
   0   7  22       79.10       77.16     12.10 o 
   1   7  22        5.07        9.75      6.81 o 
   2   7  22       34.07       40.83      9.97 o 
   3   7  22        2.06        9.57      7.35 o 
   4   7  22       25.92       25.33      9.43 o 
   5   7  22       22.96       24.66      9.93 o 
  -5   8  22        0.75      -19.18     21.58 o 
  -4   8  22       43.21       30.10     23.34 o 
  -3   8  22        1.97       -5.13     14.94 o 
  -2   8  22        7.90       10.43     14.13 o 
  -1   8  22        6.10        4.59     19.47 o 
   0   8  22       84.25       80.68     13.07 o 
   1   8  22        6.12       13.76     13.43 o 
   2   8  22        7.88       11.43      8.44 o 
   3   8  22        1.96        6.29      7.97 o 
   4   8  22       43.30       47.96     11.28 o 
   5   8  22        0.74       16.71     11.08 o 
  -4   9  22        6.16       -2.31     19.71 o 
  -3   9  22       20.90        2.62     15.54 o 
  -2   9  22       11.21      -10.52     14.01 o 
  -1   9  22        9.48       16.70     14.91 o 
   0   9  22       36.66       51.83     12.11 o 
   1   9  22        9.47       -4.79      9.90 o 
   2   9  22       11.23        1.22     10.46 o 
   3   9  22       20.89       39.31     18.87 o 
   4   9  22        6.18        6.94      9.29 o 
  -3  10  22       21.24        2.03     16.97 o 
  -2  10  22        2.88        7.16     16.63 o 
  -1  10  22       39.71       26.24     16.89 o 
   0  10  22        0.47       26.44     15.90 o 
   1  10  22       39.62       58.31     23.47 o 
   2  10  22        2.85       -7.84     10.05 o 
   3  10  22       21.30       36.97     16.49 o 
  -2  11  22        6.49       -9.54     15.38 o 
  -1  11  22        1.63      -14.51     14.86 o 
   0  11  22      112.96       99.16     31.39 o 
   1  11  22        1.63       19.56     17.66 o 
   2  11  22        6.47       27.94     13.21 o 
   0  12  22       48.59       43.96     30.75 o 
   1   0  23      112.83      111.15     10.82 o 
   2   0  23        5.12        1.36      6.06 o 
   3   0  23      330.92      327.57     19.69 o 
   4   0  23       25.17       20.22     12.09 o 
   5   0  23       64.01       65.31     16.09 o 
   6   0  23       87.62      106.63     19.95 o 
  -6   1  23        3.46       18.67     15.42 o 
  -5   1  23       49.61       42.28     14.06 o 
  -4   1  23      259.99      248.38     24.62 o 
  -3   1  23      223.67      229.09     22.92 o 
  -2   1  23       12.73       13.79      8.28 o 
  -1   1  23       87.43      107.86     13.10 o 
   0   1  23      142.35      145.09     11.91 o 
   1   1  23       87.36       88.69     10.45 o 
   2   1  23       12.80        2.01      7.62 o 
   3   1  23      224.09      215.61     17.03 o 
   4   1  23      259.93      280.42     24.74 o 
   5   1  23       49.60       32.86     13.73 o 
   6   1  23        3.45       20.09     12.68 o 
  -6   2  23       70.38       49.40     26.27 o 
  -5   2  23       15.09       55.46     25.36 o 
  -4   2  23       75.47       77.22     25.77 o 
  -3   2  23      435.88      348.13     41.29 o 
  -2   2  23       21.46       29.37      9.53 o 
  -1   2  23      174.84      179.74     12.55 o 
   0   2  23      133.64      124.15     11.66 o 
   1   2  23      174.73      176.75     12.87 o 
   2   2  23       21.46       33.51      7.91 o 
   3   2  23      435.50      388.27     18.73 o 
   4   2  23       75.31       74.58     11.42 o 
   5   2  23       15.09       22.95      9.03 o 
   6   2  23       70.31       82.12     13.26 o 
  -6   3  23        7.90       17.16     23.46 o 
  -5   3  23       31.52       22.31     22.20 o 
  -4   3  23      174.68      150.70     34.23 o 
  -3   3  23       18.03       58.89     24.04 o 
  -2   3  23      229.22      216.67     16.93 o 
  -1   3  23      119.43      124.27     11.56 o 
   0   3  23       57.68       46.89      8.75 o 
   1   3  23      119.42      129.78     15.55 o 
   2   3  23      229.57      229.98     14.54 o 
   3   3  23       18.12       22.16      7.24 o 
   4   3  23      174.55      163.21     16.04 o 
   5   3  23       31.58       29.24     11.24 o 
   6   3  23        7.92       18.97     10.58 o 
  -6   4  23        4.85       33.59     22.96 o 
  -5   4  23        3.85        0.29     19.62 o 
  -4   4  23       19.40        8.05     20.24 o 
  -3   4  23      128.26       77.57     26.71 o 
  -2   4  23       92.96      110.63     17.40 o 
  -1   4  23      181.54      151.58     12.10 o 
   0   4  23       60.02       56.79      9.19 o 
   1   4  23      181.78      161.59     12.78 o 
   2   4  23       92.72      111.50     11.56 o 
   3   4  23      128.36      143.74     14.90 o 
   4   4  23       19.40       21.83     12.90 o 
   5   4  23        3.87       17.46      7.73 o 
   6   4  23        4.84       20.04     11.29 o 
  -6   5  23        6.82       10.89     20.85 o 
  -5   5  23        0.46       -6.06     19.27 o 
  -4   5  23        2.55        0.12     20.82 o 
  -3   5  23       88.96      108.50     32.10 o 
  -2   5  23       97.39      104.48     17.72 o 
  -1   5  23      121.74      119.77     13.00 o 
   0   5  23       70.52       81.56     10.15 o 
   1   5  23      121.47      122.16     11.91 o 
   2   5  23       97.35       83.64     10.37 o 
   3   5  23       89.06       99.69     12.82 o 
   4   5  23        2.54        9.59      7.23 o 
   5   5  23        0.46       25.92     10.64 o 
   6   5  23        6.85       31.83     12.13 o 
  -5   6  23        8.60        5.10     22.34 o 
  -4   6  23       41.42       49.84     26.77 o 
  -3   6  23        1.84        6.66     13.96 o 
  -2   6  23       59.04       55.53     16.11 o 
  -1   6  23      187.22      161.69     20.79 o 
   0   6  23       28.41       39.72      8.54 o 
   1   6  23      186.82      171.84     13.65 o 
   2   6  23       59.05       53.88      9.26 o 
   3   6  23        1.84        1.73      7.32 o 
   4   6  23       41.33       51.08     11.03 o 
   5   6  23        8.56       29.87     11.11 o 
  -5   7  23      164.08      166.34     39.36 o 
  -4   7  23        3.48       25.42     25.10 o 
  -3   7  23        7.23       -1.12     19.85 o 
  -2   7  23        6.09       16.91     14.46 o 
  -1   7  23        6.73       -1.34     11.93 o 
   0   7  23       24.43       20.75      9.43 o 
   1   7  23        6.72       10.91      6.83 o 
   2   7  23        6.11       -3.53      7.21 o 
   3   7  23        7.23       10.61      7.81 o 
   4   7  23        3.47       12.84     10.70 o 
   5   7  23      164.21      135.92     20.16 o 
  -4   8  23        6.94       -1.43     21.17 o 
  -3   8  23       13.20       -4.91     23.03 o 
  -2   8  23        2.63      -14.86     12.71 o 
  -1   8  23        3.63       32.26     15.62 o 
   0   8  23       34.64       21.39     13.48 o 
   1   8  23        3.62        6.47     10.98 o 
   2   8  23        2.62       24.19      9.65 o 
   3   8  23       13.16       23.98      9.59 o 
   4   8  23        6.92       38.75     21.69 o 
  -4   9  23        1.22       -1.26     21.20 o 
  -3   9  23        1.49       -9.64     15.61 o 
  -2   9  23        5.26       13.36     16.06 o 
  -1   9  23        6.49        1.73     14.96 o 
   0   9  23       51.15       57.26     15.34 o 
   1   9  23        6.55       10.04     25.48 o 
   2   9  23        5.29       18.57     15.21 o 
   3   9  23        1.50       10.16     13.57 o 
   4   9  23        1.21       19.86     22.23 o 
  -3  10  23        2.17       -5.89     16.15 o 
  -2  10  23        1.47       14.23     17.49 o 
  -1  10  23        3.02      -11.56     14.84 o 
   0  10  23       17.66       17.25     29.69 o 
   1  10  23        3.02       18.77     13.03 o 
   2  10  23        1.46       28.57     14.00 o 
   3  10  23        2.18       15.85     11.57 o 
  -2  11  23        9.74       16.93     18.95 o 
  -1  11  23       52.93       91.07     32.36 o 
   0  11  23       25.68       11.77     24.60 o 
   1  11  23       52.93       90.38     21.99 o 
   2  11  23        9.74       25.52     25.02 o 
   0   0  24     1331.39     1171.40     38.24 o 
   1   0  24       64.52       70.66      9.32 o 
   2   0  24      149.76      160.90     15.38 o 
   3   0  24      457.65      432.33     21.47 o 
   4   0  24       25.96       23.72     12.45 o 
   5   0  24        0.96        5.44     11.18 o 
   6   0  24      143.27      142.81     21.91 o 
  -6   1  24        2.81       20.06     13.68 o 
  -5   1  24        9.20       10.61     13.04 o 
  -4   1  24       62.17       75.47     16.93 o 
  -3   1  24       22.63       46.05     13.75 o 
  -2   1  24       37.15       42.92      9.62 o 
  -1   1  24      209.12      226.30     16.72 o 
   0   1  24      426.49      367.58     15.81 o 
   1   1  24      209.34      180.70     11.10 o 
   2   1  24       37.00       30.23      9.43 o 
   3   1  24       22.75       23.93      8.82 o 
   4   1  24       62.07       70.94     15.39 o 
   5   1  24        9.24        9.16     14.77 o 
   6   1  24        2.80       38.53     13.78 o 
  -6   2  24       20.46        6.62     21.88 o 
  -5   2  24       13.00       13.71     21.93 o 
  -4   2  24        6.77       12.94     19.03 o 
  -3   2  24       36.31       54.91     23.02 o 
  -2   2  24      137.11      158.32     26.18 o 
  -1   2  24        7.53       16.37      6.52 o 
   0   2  24        4.43        5.85      6.20 o 
   1   2  24        7.58       13.05      6.72 o 
   2   2  24      137.12      125.29     11.63 o 
   3   2  24       36.33       29.78      7.85 o 
   4   2  24        6.76       13.63      7.89 o 
   5   2  24       12.99       17.00      8.57 o 
   6   2  24       20.49       39.99     10.79 o 
  -6   3  24        9.85       27.59     24.92 o 
  -5   3  24       37.75       59.92     25.51 o 
  -4   3  24       28.88       39.09     23.95 o 
  -3   3  24       56.47       55.52     23.08 o 
  -2   3  24       91.00       67.93     12.07 o 
  -1   3  24       29.38       37.43      8.02 o 
   0   3  24       52.08       46.75      8.67 o 
   1   3  24       29.34       33.18      7.88 o 
   2   3  24       91.07       82.59     10.43 o 
   3   3  24       56.69       54.63      9.18 o 
   4   3  24       28.82       36.35      9.71 o 
   5   3  24       37.75       41.82      9.99 o 
   6   3  24        9.88       38.30     12.10 o 
  -6   4  24        3.17      -16.34     17.39 o 
  -5   4  24       18.13       31.16     24.22 o 
  -4   4  24       36.97       42.40     23.34 o 
  -3   4  24      142.65      107.42     31.04 o 
  -2   4  24       71.27       86.06     16.94 o 
  -1   4  24       21.98       12.89      6.68 o 
   0   4  24      377.38      329.73     21.78 o 
   1   4  24       21.95       14.76      6.81 o 
   2   4  24       71.23       66.95      9.64 o 
   3   4  24      142.45      130.12     12.21 o 
   4   4  24       37.03       43.78     10.06 o 
   5   4  24       18.09       32.15      9.31 o 
   6   4  24        3.19       24.14     10.47 o 
  -5   5  24       44.25       30.84     23.52 o 
  -4   5  24        0.34       -4.39     19.50 o 
  -3   5  24        6.99        2.34     19.01 o 
  -2   5  24        3.48        6.55     12.75 o 
  -1   5  24       49.48       59.37     15.01 o 
   0   5  24       49.98       40.65      8.67 o 
   1   5  24       49.45       55.75      9.41 o 
   2   5  24        3.42        7.89      6.98 o 
   3   5  24        7.02       21.49      8.71 o 
   4   5  24        0.34       10.80      7.68 o 
   5   5  24       44.42       43.37     12.94 o 
  -5   6  24       16.14       10.16     23.13 o 
  -4   6  24       13.63        8.02     21.99 o 
  -3   6  24       19.90       25.07     23.22 o 
  -2   6  24       11.43        8.89     13.53 o 
  -1   6  24       17.51       33.53     13.76 o 
   0   6  24       62.24       79.65     10.47 o 
   1   6  24       17.52       36.34      8.39 o 
   2   6  24       11.51       13.54      7.14 o 
   3   6  24       19.93       27.70      9.08 o 
   4   6  24       13.67       29.82      9.78 o 
   5   6  24       16.15       17.87     10.74 o 
  -5   7  24       26.39        7.76     22.34 o 
  -4   7  24        5.30        2.61     21.41 o 
  -3   7  24        2.86      -11.35     26.19 o 
  -2   7  24       43.67       33.97     16.49 o 
  -1   7  24        2.24        3.69     12.95 o 
   0   7  24        0.84       -9.25      7.70 o 
   1   7  24        2.25        6.04      7.16 o 
   2   7  24       43.63       30.42     12.17 o 
   3   7  24        2.88       16.98      8.38 o 
   4   7  24        5.32        6.20      9.80 o 
   5   7  24       26.43       65.66     14.88 o 
  -4   8  24       18.70       45.19     28.41 o 
  -3   8  24       23.44       -2.45     15.73 o 
  -2   8  24        1.35       11.88     14.82 o 
  -1   8  24       13.53       14.32     14.17 o 
   0   8  24        0.66        5.14     11.34 o 
   1   8  24       13.48       23.68     14.94 o 
   2   8  24        1.35        6.18      8.43 o 
   3   8  24       23.49       44.44     10.50 o 
   4   8  24       18.68       46.06     13.20 o 
  -3   9  24        8.83        4.92     17.59 o 
  -2   9  24       51.36       74.16     20.77 o 
  -1   9  24       30.26       26.01     16.18 o 
   0   9  24        8.01       22.12     10.39 o 
   1   9  24       30.18       30.07     22.62 o 
   2   9  24       51.39       54.09     14.81 o 
   3   9  24        8.82       26.50     12.34 o 
  -2  10  24        3.93       -1.68     16.84 o 
  -1  10  24        1.98        3.55     14.83 o 
   0  10  24        0.97       -8.76     20.73 o 
   1  10  24        1.97       18.44     12.80 o 
   2  10  24        3.92       24.43     14.94 o 
  -1  11  24        5.68      -24.63     24.75 o 
   0  11  24       84.39      129.70     36.75 o 
   1  11  24        5.67       18.94     35.76 o 
   1   0  25       95.71      113.55     14.57 o 
   2   0  25      268.12      247.21     33.46 o 
   3   0  25       58.85       62.61     11.73 o 
   4   0  25       59.15       77.36     16.65 o 
   5   0  25        5.43       12.43     12.73 o 
   6   0  25        0.07        5.43     20.91 o 
  -6   1  25       10.38       28.91     14.94 o 
  -5   1  25        3.52       11.34     12.98 o 
  -4   1  25       27.78       33.92     13.98 o 
  -3   1  25       83.61       85.24     16.65 o 
  -2   1  25       56.40       71.82     15.02 o 
  -1   1  25       22.18       38.54     10.87 o 
   0   1  25        0.94        6.85      6.44 o 
   1   1  25       22.21       21.13      6.14 o 
   2   1  25       56.33       55.40     10.81 o 
   3   1  25       83.77       81.10     12.95 o 
   4   1  25       27.82       36.07     18.64 o 
   5   1  25        3.52       11.90     11.20 o 
   6   1  25       10.43       37.25     14.17 o 
  -6   2  25        9.69        3.81     23.05 o 
  -5   2  25       53.15       46.94     26.27 o 
  -4   2  25       69.85       66.45     26.80 o 
  -3   2  25       70.37       92.57     27.50 o 
  -2   2  25       54.41       45.60     10.71 o 
  -1   2  25        0.38        6.40      6.19 o 
   0   2  25      455.65      395.54     16.35 o 
   1   2  25        0.38        4.40      6.25 o 
   2   2  25       54.36       54.41      8.98 o 
   3   2  25       70.34       60.74      9.77 o 
   4   2  25       69.97       91.92     12.92 o 
   5   2  25       53.09       73.61     12.59 o 
   6   2  25        9.68       43.87     11.15 o 
  -6   3  25        3.37       18.89     22.99 o 
  -5   3  25       12.93       10.75     20.85 o 
  -4   3  25       64.76       48.44     23.84 o 
  -3   3  25       88.49       87.09     26.97 o 
  -2   3  25       17.48       23.50      9.18 o 
  -1   3  25      209.61      184.68     13.25 o 
   0   3  25        0.03       -0.44      5.78 o 
   1   3  25      209.81      198.67     14.03 o 
   2   3  25       17.44       21.18      7.08 o 
   3   3  25       88.52       87.59     11.00 o 
   4   3  25       64.59       63.05     11.13 o 
   5   3  25       12.91       20.25     17.74 o 
   6   3  25        3.37       12.61      8.55 o 
  -5   4  25        4.26       17.34     20.94 o 
  -4   4  25       12.51       76.81     27.35 o 
  -3   4  25       90.26       88.64     27.88 o 
  -2   4  25       41.79       48.30     14.59 o 
  -1   4  25      107.34      112.49     14.15 o 
   0   4  25       76.43       68.16     10.09 o 
   1   4  25      107.33      119.19     11.95 o 
   2   4  25       41.82       51.61      8.99 o 
   3   4  25       90.24      100.58     11.53 o 
   4   4  25       12.55       23.46      8.57 o 
   5   4  25        4.27       13.86      7.93 o 
  -5   5  25       53.77       73.39     28.26 o 
  -4   5  25        2.32       23.57     21.17 o 
  -3   5  25       42.88       31.19     24.28 o 
  -2   5  25       44.82       46.39     14.70 o 
  -1   5  25       30.94       19.66     17.13 o 
   0   5  25        0.01       -0.38      6.32 o 
   1   5  25       31.02       34.84      8.25 o 
   2   5  25       44.83       48.94      8.99 o 
   3   5  25       42.89       51.80     10.89 o 
   4   5  25        2.30       16.26      8.33 o 
   5   5  25       53.84       57.34     14.41 o 
  -5   6  25       26.65       47.97     28.64 o 
  -4   6  25       12.98       20.70     24.60 o 
  -3   6  25       14.96       12.07     21.32 o 
  -2   6  25       44.75       30.38     15.39 o 
  -1   6  25      171.38      188.57     22.70 o 
   0   6  25        5.90        8.97      7.06 o 
   1   6  25      171.66      173.31     21.59 o 
   2   6  25       44.68       61.25     11.58 o 
   3   6  25       14.95       37.35      9.32 o 
   4   6  25       13.00       32.23      9.15 o 
   5   6  25       26.70       64.57     28.85 o 
  -4   7  25        7.70       34.56     26.27 o 
  -3   7  25       24.06       21.61     24.72 o 
  -2   7  25        2.05      -16.62     11.71 o 
  -1   7  25       13.66       11.42     16.55 o 
   0   7  25        1.62        4.70      8.14 o 
   1   7  25       13.59       29.41      8.17 o 
   2   7  25        2.04       -0.16      7.13 o 
   3   7  25       23.97       29.68      9.17 o 
   4   7  25        7.73       16.97     10.45 o 
  -4   8  25       20.62       -8.87     23.63 o 
  -3   8  25        8.81       15.90     17.52 o 
  -2   8  25        7.18       16.16     27.92 o 
  -1   8  25       42.28       44.55     17.17 o 
   0   8  25       25.73       36.16     11.16 o 
   1   8  25       42.28       36.50     12.82 o 
   2   8  25        7.19       26.39      9.08 o 
   3   8  25        8.84       26.32     11.34 o 
   4   8  25       20.70       45.22     25.76 o 
  -3   9  25        6.51      -15.46     15.60 o 
  -2   9  25        8.84      -21.67     19.24 o 
  -1   9  25       16.27        3.10     14.69 o 
   0   9  25        4.80        7.97     13.67 o 
   1   9  25       16.31       46.56     13.10 o 
   2   9  25        8.87        1.07     14.86 o 
   3   9  25        6.48       23.74     11.82 o 
  -2  10  25        5.40       10.76     17.09 o 
  -1  10  25        4.57        9.77     16.56 o 
   0  10  25       31.13       18.98     25.39 o 
   1  10  25        4.57       12.51     12.12 o 
   2  10  25        5.41       -5.20     22.43 o 
   0   0  26      198.10      226.32     23.79 o 
   1   0  26      425.10      421.37     20.18 o 
   2   0  26      189.53      170.89     16.48 o 
   3   0  26        1.24       -3.87      7.81 o 
   4   0  26       26.66       30.96     26.11 o 
   5   0  26        3.56       12.71     16.41 o 
   6   0  26       23.27       47.58     16.19 o 
  -5   1  26       33.73       48.72     15.77 o 
  -4   1  26        7.87        3.92     18.07 o 
  -3   1  26        2.58        8.73     17.45 o 
  -2   1  26      130.43      121.01     20.73 o 
  -1   1  26      191.41      198.39     16.35 o 
   0   1  26       46.25       49.42      9.39 o 
   1   1  26      191.33      202.52     11.97 o 
   2   1  26      130.53      126.47     12.33 o 
   3   1  26        2.59       -0.35      7.25 o 
   4   1  26        7.87       28.52     11.88 o 
   5   1  26       33.67       36.23     14.33 o 
  -5   2  26        6.65       28.85     23.93 o 
  -4   2  26       22.49       22.26     20.29 o 
  -3   2  26       11.69       21.14     19.27 o 
  -2   2  26      134.68      145.90     20.70 o 
  -1   2  26      203.14      194.80     13.46 o 
   0   2  26      217.29      211.37     14.27 o 
   1   2  26      203.16      185.82     13.82 o 
   2   2  26      134.76      133.69     12.69 o 
   3   2  26       11.65       17.33      7.11 o 
   4   2  26       22.50       33.04     11.85 o 
   5   2  26        6.63       22.74      9.49 o 
  -5   3  26       45.62       56.14     24.95 o 
  -4   3  26        2.59       14.88     18.92 o 
  -3   3  26       15.36       20.03     21.73 o 
  -2   3  26        7.96        6.04      8.97 o 
  -1   3  26      212.17      228.81     18.43 o 
   0   3  26        6.93        8.86      6.19 o 
   1   3  26      212.06      205.75     14.59 o 
   2   3  26        8.00       14.69      7.11 o 
   3   3  26       15.32       14.70      7.03 o 
   4   3  26        2.57        2.41      7.73 o 
   5   3  26       45.61       60.59     11.41 o 
  -5   4  26       57.28       80.30     27.97 o 
  -4   4  26       23.53       37.63     23.25 o 
  -3   4  26       16.84       17.63     21.88 o 
  -2   4  26        7.43        0.96     10.69 o 
  -1   4  26       25.09       30.62     10.07 o 
   0   4  26        2.53        5.59      6.69 o 
   1   4  26       24.97       24.82      7.52 o 
   2   4  26        7.44       21.73      7.37 o 
   3   4  26       16.84       22.48      7.46 o 
   4   4  26       23.60       47.63     10.55 o 
   5   4  26       57.28       81.52     13.39 o 
  -5   5  26       44.89       33.50     27.26 o 
  -4   5  26       18.88       -1.20     21.14 o 
  -3   5  26        6.08       -0.79     18.57 o 
  -2   5  26       30.28       35.16     15.25 o 
  -1   5  26       32.10       29.04     13.56 o 
   0   5  26        4.95        8.17      6.98 o 
   1   5  26       32.27       24.18      7.86 o 
   2   5  26       30.24       36.15      8.69 o 
   3   5  26        6.09       13.73      8.70 o 
   4   5  26       18.80       22.93      8.50 o 
   5   5  26       44.91       74.64     14.96 o 
  -4   6  26       30.43       23.11     23.31 o 
  -3   6  26        2.57        3.16     20.56 o 
  -2   6  26       54.68       55.87     17.68 o 
  -1   6  26        8.74        4.61     12.38 o 
   0   6  26       33.56       40.27     11.02 o 
   1   6  26        8.72        4.83      6.87 o 
   2   6  26       54.59       60.86     13.53 o 
   3   6  26        2.62       23.60      8.78 o 
   4   6  26       30.38       56.76     10.69 o 
  -4   7  26       19.57       42.17     27.21 o 
  -3   7  26        0.97       24.98     24.77 o 
  -2   7  26       60.16       80.07     18.89 o 
  -1   7  26       24.02       12.55     14.01 o 
   0   7  26        5.82        3.38      8.30 o 
   1   7  26       24.08       30.47      8.41 o 
   2   7  26       60.28       74.96     12.44 o 
   3   7  26        0.97       27.68      8.99 o 
   4   7  26       19.54       34.78     15.99 o 
  -3   8  26        6.10       -9.72     18.89 o 
  -2   8  26       18.34       35.90     17.41 o 
  -1   8  26        2.93      -14.07     11.41 o 
   0   8  26        0.18      -16.51     11.01 o 
   1   8  26        2.91        1.79     10.12 o 
   2   8  26       18.32       42.23     10.32 o 
   3   8  26        6.12       28.56     11.53 o 
  -2   9  26        0.09      -11.71     14.40 o 
  -1   9  26        4.76       37.60     17.28 o 
   0   9  26        8.60       21.70     21.67 o 
   1   9  26        4.77       15.96     17.95 o 
   2   9  26        0.09       14.01     11.32 o 
  -1  10  26       23.38       41.92     18.89 o 
   0  10  26       13.85       25.74     24.07 o 
   1  10  26       23.34       19.40     20.35 o 
   1   0  27       13.87       29.14      9.08 o 
   2   0  27        0.01       -2.60      7.26 o 
   3   0  27        3.53       11.78      8.67 o 
   4   0  27       44.11       56.16     20.31 o 
   5   0  27        0.14       19.15     12.94 o 
  -5   1  27        2.00       22.96     18.62 o 
  -4   1  27       22.11       53.59     23.02 o 
  -3   1  27       18.46       65.66     24.04 o 
  -2   1  27       57.05       59.22     14.90 o 
  -1   1  27       41.85       44.46     10.93 o 
   0   1  27      208.94      181.60     16.47 o 
   1   1  27       41.82       66.77      8.27 o 
   2   1  27       57.08       62.48     10.17 o 
   3   1  27       18.45       20.53      9.21 o 
   4   1  27       22.13       47.44     13.87 o 
   5   1  27        1.99        2.50     11.31 o 
  -5   2  27       41.37       71.60     26.82 o 
  -4   2  27        8.37       14.23     22.26 o 
  -3   2  27       65.38       89.64     27.76 o 
  -2   2  27       80.76       86.58     17.45 o 
  -1   2  27      120.41      133.14     15.42 o 
   0   2  27      142.42      154.37     13.15 o 
   1   2  27      120.47      137.79     12.74 o 
   2   2  27       80.88       82.41     10.60 o 
   3   2  27       65.23       72.30     12.23 o 
   4   2  27        8.37       26.07      8.83 o 
   5   2  27       41.34       68.12     12.54 o 
  -5   3  27       26.56       63.84     26.53 o 
  -4   3  27        9.22       25.62     20.94 o 
  -3   3  27       17.54       30.05     21.73 o 
  -2   3  27       97.07       99.40     18.74 o 
  -1   3  27        0.12        4.11      8.04 o 
   0   3  27       77.46       78.42     10.66 o 
   1   3  27        0.13       10.70      6.66 o 
   2   3  27       96.99       97.41     11.62 o 
   3   3  27       17.46       23.16      7.46 o 
   4   3  27        9.17       27.79      9.03 o 
   5   3  27       26.55       47.20     11.05 o 
  -5   4  27       72.92      105.34     31.36 o 
  -4   4  27       16.47       20.12     23.19 o 
  -3   4  27       34.66       33.62     21.85 o 
  -2   4  27      121.17      146.92     20.81 o 
  -1   4  27       20.14       32.39     10.27 o 
   0   4  27       14.38       28.74      8.08 o 
   1   4  27       20.16       29.02      7.84 o 
   2   4  27      121.35      142.58     13.28 o 
   3   4  27       34.53       55.86      9.61 o 
   4   4  27       16.49       39.81      9.90 o 
   5   4  27       72.92       87.76     13.54 o 
  -4   5  27       18.61       32.86     23.84 o 
  -3   5  27        7.19       16.66     19.24 o 
  -2   5  27       16.67       14.45     13.16 o 
  -1   5  27        3.30        8.17     12.21 o 
   0   5  27       25.79       21.83      8.21 o 
   1   5  27        3.28        9.46      7.12 o 
   2   5  27       16.65       23.13      7.96 o 
   3   5  27        7.15       20.02      9.15 o 
   4   5  27       18.59       37.35     13.48 o 
  -4   6  27        2.09       -7.23     22.72 o 
  -3   6  27       68.25       25.57     22.75 o 
  -2   6  27       41.87       17.96     15.05 o 
  -1   6  27        2.22        5.32     15.67 o 
   0   6  27        1.06       18.61      8.01 o 
   1   6  27        2.22       16.84      7.49 o 
   2   6  27       41.93       49.76     11.22 o 
   3   6  27       68.14       65.12     12.92 o 
   4   6  27        2.10       23.04      8.69 o 
  -3   7  27       22.68       26.15     23.34 o 
  -2   7  27        7.14       -0.49     13.92 o 
  -1   7  27       29.74       37.08     15.65 o 
   0   7  27        0.67        4.00     12.95 o 
   1   7  27       29.84       38.63      8.89 o 
   2   7  27        7.16       14.44      8.55 o 
   3   7  27       22.66       53.74     11.13 o 
  -3   8  27        7.06       18.13     24.16 o 
  -2   8  27       56.19       55.27     31.88 o 
  -1   8  27       32.79       17.44     21.52 o 
   0   8  27        5.33        8.74     22.30 o 
   1   8  27       32.77       38.90     12.20 o 
   2   8  27       56.23       67.13     12.20 o 
   3   8  27        7.13       39.09     10.07 o 
  -2   9  27       27.94       41.85     38.49 o 
  -1   9  27       13.34        9.48     14.79 o 
   0   9  27        2.07        4.51     21.23 o 
   1   9  27       13.29       40.37     21.23 o 
   2   9  27       27.86       45.03     13.75 o 
   0   0  28     1569.09     1536.38     48.32 o 
   1   0  28      341.08      323.92     16.85 o 
   2   0  28        6.86        8.45      7.92 o 
   3   0  28        4.95        4.59      7.97 o 
   4   0  28        0.97       -0.36      9.15 o 
   5   0  28       10.32       41.44     17.44 o 
  -5   1  28       23.72       58.19     25.10 o 
  -4   1  28        4.40       17.57     18.48 o 
  -3   1  28        0.55       -4.16     13.68 o 
  -2   1  28       14.57       16.64     11.57 o 
  -1   1  28       51.82       55.90     11.13 o 
   0   1  28        0.08        7.43      7.82 o 
   1   1  28       51.66       58.68      8.31 o 
   2   1  28       14.50       17.62      7.11 o 
   3   1  28        0.55       23.13      7.77 o 
   4   1  28        4.44        3.00      9.64 o 
   5   1  28       23.71       30.07     13.94 o 
  -5   2  28       11.49       31.07     20.76 o 
  -4   2  28        7.31       20.67     17.92 o 
  -3   2  28       44.80       49.67     24.48 o 
  -2   2  28       15.77       10.45     10.93 o 
  -1   2  28        2.43        9.58      8.65 o 
   0   2  28      350.66      338.36     17.18 o 
   1   2  28        2.45       10.32      7.02 o 
   2   2  28       15.71       29.33      7.97 o 
   3   2  28       44.77       65.62     10.01 o 
   4   2  28        7.29       24.48      9.03 o 
   5   2  28       11.48        7.96      8.63 o 
  -4   3  28       19.91       54.09     24.19 o 
  -3   3  28        5.77       34.79     22.26 o 
  -2   3  28       47.91       51.70     16.23 o 
  -1   3  28       49.61       33.63     11.01 o 
   0   3  28      146.67      157.39     13.42 o 
   1   3  28       49.57       61.39      9.87 o 
   2   3  28       47.90       48.99      9.28 o 
   3   3  28        5.77        8.61      6.65 o 
   4   3  28       19.89       27.61      9.19 o 
  -4   4  28       34.51       71.83     30.05 o 
  -3   4  28        0.75        8.14     18.65 o 
  -2   4  28       30.90       46.62     24.69 o 
  -1   4  28       79.65       82.68     18.02 o 
   0   4  28        0.10       12.29      6.66 o 
   1   4  28       79.83       96.05     11.36 o 
   2   4  28       30.97       32.47      8.08 o 
   3   4  28        0.75        1.80      7.80 o 
   4   4  28       34.57       46.39     10.49 o 
  -4   5  28       23.23       30.08     24.69 o 
  -3   5  28       18.02        6.71     21.20 o 
  -2   5  28        9.67       -2.77     12.33 o 
  -1   5  28       67.36       62.48     16.95 o 
   0   5  28       31.41       31.87      8.74 o 
   1   5  28       67.40       94.38     11.92 o 
   2   5  28        9.62       20.92      7.75 o 
   3   5  28       18.01       46.01     10.26 o 
   4   5  28       23.23       40.15      9.74 o 
  -3   6  28        1.71       11.92     21.11 o 
  -2   6  28        1.84       -6.02     12.35 o 
  -1   6  28       41.94       42.80     19.36 o 
   0   6  28       19.43       20.14     11.06 o 
   1   6  28       41.83       45.52      9.28 o 
   2   6  28        1.86       26.80      9.45 o 
   3   6  28        1.68       19.53      9.33 o 
  -3   7  28       19.13        4.66     20.67 o 
  -2   7  28       52.41       75.49     23.79 o 
  -1   7  28       24.57       45.47     31.55 o 
   0   7  28        0.01       -2.62     21.99 o 
   1   7  28       24.54       51.07      9.28 o 
   2   7  28       52.39       78.32     12.89 o 
   3   7  28       19.13       33.86      9.86 o 
  -2   8  28       49.96       63.71     20.06 o 
  -1   8  28        1.82       17.13     23.11 o 
   0   8  28        2.21        7.82     16.30 o 
   1   8  28        1.82       23.23     28.36 o 
   2   8  28       49.91       65.34     13.46 o 
   1   0  29       30.62       38.88      8.50 o 
   2   0  29       53.38       39.70     13.00 o 
   3   0  29       28.04       31.62     10.58 o 
   4   0  29        4.40       19.06     11.48 o 
  -4   1  29        1.19       -5.01     14.85 o 
  -3   1  29        0.86        7.15     15.40 o 
  -2   1  29       17.08       21.41     11.89 o 
  -1   1  29      107.89      103.26     15.14 o 
   0   1  29       37.62       39.29      8.96 o 
   1   1  29      108.03      109.38     11.86 o 
   2   1  29       17.07       17.95      7.30 o 
   3   1  29        0.85        7.31      6.62 o 
   4   1  29        1.19       22.10      9.28 o 
  -4   2  29       12.40       13.00     20.38 o 
  -3   2  29        3.12       30.63     20.44 o 
  -2   2  29        0.26        0.93      9.73 o 
  -1   2  29       55.35       72.90     13.06 o 
   0   2  29       32.03       41.32      8.85 o 
   1   2  29       55.28       81.47     10.63 o 
   2   2  29        0.25        4.44      7.30 o 
   3   2  29        3.13       10.77      7.14 o 
   4   2  29       12.36       18.75      8.94 o 
  -4   3  29       13.96       50.37     24.86 o 
  -3   3  29        7.92        4.19     17.78 o 
  -2   3  29        3.87       18.78     11.17 o 
  -1   3  29       27.86       51.68     12.07 o 
   0   3  29       47.03       59.47      9.73 o 
   1   3  29       27.81       36.29      9.90 o 
   2   3  29        3.88        6.06      6.42 o 
   3   3  29        7.86       22.42      7.83 o 
   4   3  29       13.99       19.56      8.35 o 
  -4   4  29       42.22       83.96     27.41 o 
  -3   4  29       53.33       76.78     26.85 o 
  -2   4  29       20.93       40.59     23.46 o 
  -1   4  29       78.00       86.22     14.45 o 
   0   4  29       16.74       27.63      8.22 o 
   1   4  29       77.87       75.88     10.35 o 
   2   4  29       20.83       27.04      7.89 o 
   3   4  29       53.36       71.02     11.98 o 
   4   4  29       42.18       55.92     12.11 o 
  -3   5  29        2.67        4.95     20.85 o 
  -2   5  29        0.30        1.76     17.92 o 
  -1   5  29       89.01      106.06     19.73 o 
   0   5  29       56.18       42.88      9.32 o 
   1   5  29       89.16      104.12     12.32 o 
   2   5  29        0.31        5.29      6.45 o 
   3   5  29        2.65       27.56      9.50 o 
  -3   6  29        8.15       16.93     22.81 o 
  -2   6  29        4.75        9.27     13.14 o 
  -1   6  29       11.38       19.24     14.85 o 
   0   6  29        5.07       17.45      9.07 o 
   1   6  29       11.41       35.19      8.48 o 
   2   6  29        4.75       22.46      8.78 o 
   3   6  29        8.12       28.07      9.52 o 
  -2   7  29       11.89       13.53     16.18 o 
  -1   7  29       24.33       38.86     17.05 o 
   0   7  29        4.58        0.80     12.65 o 
   1   7  29       24.34       54.28     15.50 o 
   2   7  29       11.90       29.89      9.07 o 
  -1   8  29        2.44       -4.46     17.88 o 
   0   8  29        2.97       21.23     39.74 o 
   1   8  29        2.46       21.65     11.18 o 
   0   0  30      163.53      173.97     20.26 o 
   1   0  30        1.20        9.11      7.97 o 
   2   0  30        0.83       18.58      8.19 o 
   3   0  30        0.27        7.95     17.29 o 
   4   0  30        2.44        9.64     10.23 o 
  -4   1  30        1.93       18.13     15.64 o 
  -3   1  30       15.84       46.33     22.40 o 
  -2   1  30       50.24       55.33     14.74 o 
  -1   1  30       10.60        3.12      8.42 o 
   0   1  30       16.59       25.71      8.67 o 
   1   1  30       10.62       24.74      9.88 o 
   2   1  30       50.26       55.14      9.58 o 
   3   1  30       15.75       21.38      7.53 o 
   4   1  30        1.92       14.14      8.62 o 
  -4   2  30       30.04       40.50     23.63 o 
  -3   2  30        6.91       21.32     18.98 o 
  -2   2  30        8.25       27.50     29.68 o 
  -1   2  30        9.83       15.89      9.08 o 
   0   2  30      228.59      199.12     15.24 o 
   1   2  30        9.84       19.56      7.56 o 
   2   2  30        8.31       19.22      7.28 o 
   3   2  30        6.90       14.50      6.97 o 
   4   2  30       30.11       43.23     12.36 o 
  -4   3  30        1.90       15.76     20.62 o 
  -3   3  30       11.10       29.26     21.93 o 
  -2   3  30        4.39       21.73     18.21 o 
  -1   3  30        4.37       15.33      9.81 o 
   0   3  30       45.68       50.44      9.93 o 
   1   3  30        4.33       16.08      7.56 o 
   2   3  30        4.37       13.97      7.12 o 
   3   3  30       11.15       27.72      7.64 o 
   4   3  30        1.89       29.53      9.39 o 
  -3   4  30        2.26       16.17     23.40 o 
  -2   4  30       43.16       54.32     23.81 o 
  -1   4  30      124.74      152.42     18.02 o 
   0   4  30      116.64      117.16     12.40 o 
   1   4  30      124.68      136.84     13.62 o 
   2   4  30       43.18       62.78      9.93 o 
   3   4  30        2.26       19.70      8.50 o 
  -3   5  30        1.43       25.92     23.90 o 
  -2   5  30       18.97       29.99     23.08 o 
  -1   5  30        3.48        0.03     12.27 o 
   0   5  30        3.15       24.55     11.88 o 
   1   5  30        3.52       14.19      7.02 o 
   2   5  30       19.04       30.72      7.84 o 
   3   5  30        1.43       14.46      8.30 o 
  -2   6  30       51.13       39.42     24.16 o 
  -1   6  30        1.11       -7.07     12.68 o 
   0   6  30        0.00       22.35      9.83 o 
   1   6  30        1.11       27.38      8.43 o 
   2   6  30       51.08       57.65     11.38 o 
  -1   7  30       13.91        3.64     28.38 o 
   0   7  30        2.78        2.77     21.45 o 
   1   7  30       13.94       36.77     13.43 o 
   1   0  31       30.24       54.21     11.20 o 
   2   0  31       31.63       26.90      9.87 o 
   3   0  31       22.99       19.38     12.83 o 
  -3   1  31        1.67       20.70     18.13 o 
  -2   1  31        0.09       11.57     11.91 o 
  -1   1  31       23.76       48.38     14.94 o 
   0   1  31       99.92       90.44     11.23 o 
   1   1  31       23.74       35.39     10.06 o 
   2   1  31        0.09       13.59      7.35 o 
   3   1  31        1.70       24.05      7.80 o 
  -3   2  31       10.14       -6.38     15.02 o 
  -2   2  31        6.46       14.16     12.12 o 
  -1   2  31       15.66       16.71      9.28 o 
   0   2  31        4.88        6.65      9.03 o 
   1   2  31       15.66       30.72      8.21 o 
   2   2  31        6.48       19.87      7.28 o 
   3   2  31       10.13       15.25      7.31 o 
  -3   3  31        6.06       12.24     22.14 o 
  -2   3  31       28.00       57.22     24.54 o 
  -1   3  31        6.69        5.33      9.37 o 
   0   3  31        0.01       12.15      7.18 o 
   1   3  31        6.69       20.73      7.43 o 
   2   3  31       28.02       33.40      8.31 o 
   3   3  31        6.03       12.28      7.01 o 
  -3   4  31        6.97       -8.67     19.42 o 
  -2   4  31       29.85       39.91     22.67 o 
  -1   4  31       22.50       27.30     11.48 o 
   0   4  31        6.12       15.69      8.96 o 
   1   4  31       22.58       31.49      8.54 o 
   2   4  31       29.78       59.49      9.69 o 
   3   4  31        7.01       25.58     11.65 o 
  -2   5  31       25.33       55.58     26.53 o 
  -1   5  31        2.01        2.27     13.61 o 
   0   5  31        9.69       27.46     10.56 o 
   1   5  31        2.00       17.60      7.75 o 
   2   5  31       25.37       45.40      8.91 o 
  -1   6  31       19.06       22.53     24.04 o 
   0   6  31       20.70       69.76     21.01 o 
   1   6  31       19.04       46.20      9.41 o 
   0   0  32      156.63      183.41     21.23 o 
   1   0  32        1.20       11.77      8.56 o 
   2   0  32        0.13       12.36      8.05 o 
   3   0  32       23.14       57.91     11.38 o 
  -3   1  32        0.22       30.60     20.24 o 
  -2   1  32       33.78       60.14     16.24 o 
  -1   1  32        4.00       14.89      7.85 o 
   0   1  32      140.04      180.83     15.06 o 
   1   1  32        3.97       23.60      9.70 o 
   2   1  32       33.72       30.57      9.93 o 
   3   1  32        0.23        4.20      6.80 o 
  -2   2  32        0.65        1.91     11.18 o 
  -1   2  32       38.22       33.21     13.88 o 
   0   2  32       79.32       87.90     11.16 o 
   1   2  32       38.36       59.57     10.07 o 
   2   2  32        0.65       20.24      7.24 o 
  -2   3  32       13.52       -8.90     16.58 o 
  -1   3  32        9.39       10.04     10.68 o 
   0   3  32       27.67       39.23     11.42 o 
   1   3  32        9.40       12.69      7.12 o 
   2   3  32       13.53       36.14      8.29 o 
  -2   4  32        1.63       17.72     19.65 o 
  -1   4  32       45.44       54.73     13.58 o 
   0   4  32        0.34        9.92      9.33 o 
   1   4  32       45.35       52.47      9.94 o 
   2   4  32        1.64       22.03      7.72 o 
  -1   5  32       10.34        0.19     12.80 o 
   0   5  32       50.36       98.73     15.52 o 
   1   5  32       10.33       13.62      6.75 o 
   1   0  33       17.65       32.69     10.15 o 
   2   0  33        2.96        8.10      7.95 o 
  -2   1  33        0.67       28.70     13.89 o 
  -1   1  33       12.71       29.94     10.35 o 
   0   1  33        4.72       33.21      8.67 o 
   1   1  33       12.71       33.79     10.45 o 
   2   1  33        0.67       18.96      8.99 o 
  -1   2  33        5.90       16.06     13.26 o 
   0   2  33       52.84       78.88     13.97 o 
   1   2  33        5.90       38.72     10.80 o 
  -1   3  33       15.63       16.91     13.00 o 
   0   3  33        8.27       19.18      9.75 o 
   1   3  33       15.60       25.66      8.22 o 
   0   0  34       15.28       41.65     13.41 o 
                                                 
